# Supplementary material for: PI3K Signaling and Stat92E Converge to Modulate Glial Responsiveness to Axonal Injury
Source: PLoS Biol. 2014 Nov 4;12(11):e1001985. doi: 10.1371/journal.pbio.1001985 (PMC4219656; doi:10.1371/journal.pbio.1001985)
Supplement: Data S1 — Excel spreadsheet containing the raw numerical data and statistical analyses for Figure 1A and 1B. (XLSX) [file pbio.1001985.s010.xlsx]

## Sheet: Sheet1
CONTROL NO INJURY			B=BRAIN L=LOBE BKG=BACKGROUND
B1L1		1	279.53	158.25	1	255								Normalized average			Normalized SEM
BKG		2	279.53	24.39	0	137								no injury	3dpmpa	5dpmpa	no injury	3dpmpa	5dpmpa
				133.86								control		100	33.2625	9.4983	8.84365	5.31545	2.25333
B1L2		3	183.25	185.47	9	255						pdk1		100	53.7521	44.8361	7.32207	3.64502	9.70784
BKG		4	183.25	25.58	0	122						raptor		100	51.581	54.8822	8.3346	8.42547	17.3226
				159.89								pi3k92e		100	36.2829	35.2836	9.40717	4.23449	4.72096
B2L1		5	164.98	106.32	4	255
BKG		6	164.98	16.35	0	86
				89.97
B2L2		7	195.33	112.08	5	255
BKG		8	195.33	16.36	0	75
				95.72
B3L1		9	206.1	106.24	0	255
BKG		10	206.1	23.48	0	93
				82.76
B3L2		11	159.75	97.62	0	255
BKG		12	159.75	19.44	0	95
				78.18
B4L1		13	149.31	93.83	2	238
BKG		14	149.31	17.06	0	108
				76.77
B4L2		15	165.63	97.3	0	255
BKG		16	165.63	18.74	0	120
				78.56
B5L1		17	179.5	109.7	0	255
BKG		18	179.5	16.56	0	90
				93.14
B5L2		19	186.19	108.29	1	255
BKG		20	186.19	18.86	0	83
				89.43				AVERAGE	stdev	sqrt	sem	n
								97.828	27.3587	3.16228	8.65157	10
CONTROL 3 DAYS POST INJURY
1	123.039	17.666	1	83
2	123.039	6.293	0	20
		11.373
3	148.332	17.821	1	128
4	148.332	6.355	0	25
		11.466
1	156.817	32.081	1	253
2	156.817	7.734	0	25
		24.347
3	99.214	34.005	1	255
4	99.214	8.824	0	24
		25.181
1	245.262	47.435	1	255
2	245.262	9.085	0	28
		38.35
3	150.78	68.481	5	255
4	150.78	9.896	0	26
		58.585
1	136.42	63.304	3	255
2	136.42	5.874	0	17
		57.43
3	106.721	35.095	1	110
4	106.721	3.266	0	14
		31.829
1	102.152	46.427	6	255
2	102.152	6.391	0	20
		40.036
3	157.796	33.071	1	178
4	157.796	6.303	0	20
		26.768
					average	sqrt	st dev	sem	n
					32.5365	3.16228	16.4488	5.20156	10
CONTROL 5 DAYS POST INJURY
B1L1		1	119.29	50.48	0	255
BKG		2	119.29	27.16	0	99
				23.32
B1L2		3	193.37	34.33	0	164
BKG		4	193.37	22.86	0	102
				11.47
B2L1		5	186.68	30.62	0	153
BKG		6	186.68	18.5	0	116
				12.12
B2L2		7	149.31	34.47	0	152
BKG		8	149.31	20.93	0	82
				13.54
B3L1		9	142.95	19.75	0	127
BKG		10	142.95	18.4	0	74
				1.35
B3L2		11	139.68	21.24	0	135
BKG		12	139.68	19.19	0	81
				2.05
B4L1		13	170.2	33.44	0	174
BKG		14	170.2	25.78	0	128
				7.66
B4L2		15	163.83	35.7	0	212
BKG		16	163.83	21.49	0	102
				14.21
B5L1		17	167.42	23.91	0	103
BKG		18	167.42	21.45	0	85
				2.46
B5L2		19	240.53	25.57	0	178
BKG		20	240.53	20.83	0	108
				4.74				AVERAGE	stdev	sqrt	sem	n
								9.292	6.9709	3.16228	2.20439	10
PDK1 RNAI NO INJURY
B1L1		1	178.19	168.14	4	255
BKG		2	178.19	19.43	0	88
				148.71
B1L2		3	129.24	160.59	10	255
BKG		4	129.24	17.34	0	104
				143.25
B2L1		5	132.18	127.96	7	255
BKG		6	132.18	24.32	0	103
				103.64
B2L2		7	183.25	170.66	0	255
BKG		8	183.25	18.21	0	89
				152.45
B3L1		9	164.49	190.71	1	255
BKG		10	164.49	23.41	0	132
				167.3
B3L2		11	147.68	178.78	16	255
BKG		12	147.68	28.44	0	92
				150.34
B4L1		13	144.58	116.7	2	255
BKG		14	144.58	11.96	0	91
				104.74
B4L2		15	154.21	110.62	0	255
BKG		16	154.21	10.66	0	63
				99.96
B5L1		17	112.92	108.96	0	255
BKG		18	112.92	13.89	0	76
				95.07
B5L2		19	53.2	106.33	6	228
BKG		20	53.2	15.28	0	54
				91.05				AVERAGE	stdev	sqrt	sem	n
								125.651	29.0938	3.16228	9.20026	10
PDK1 RNAI 3 DAYS POST INJURY
1	204.14	65.034	1	255
2	204.14	7.297	0	26
		57.737
3	169.872	59.823	4	255
4	169.872	6.286	0	21
		53.537
5	126.792	63.589	6	243
6	126.792	5.587	0	18
		58.002
7	137.072	57.962	4	255
8	137.072	8.336	0	27
		49.626
9	267.454	75.398	2	255
10	267.454	8.414	0	28
		66.984
11	123.528	84.341	5	255
12	123.528	11.091	1	27
		73.25
13	207.077	88.154	3	255
14	207.077	7.485	0	27
		80.669
15	173.788	105.644	2	255
16	173.788	7.748	0	26
		97.896
17	197.449	71.694	3	255
18	197.449	7.827	0	24
		63.867
19	201.529	82.35	3	255
20	201.529	8.496	0	24
		73.854			average	sqrt	std	sem	n
					67.5422	3.16228	14.4691	4.57553	10
PDK1 RNAI 5 DAYS POST INJURY
B1L1		1	117	27.75	0	123
BKG		2	117	8.49	0	62
				19.26
B1L2		3	109.98	29.7	0	155
BKG		4	109.98	9.74	0	75
				19.96
B2L1		5	142.46	91.8	0	252
BKG		6	142.46	16.6	0	67
				75.2
B2L2		7	158.78	36.64	0	199
BKG		8	158.78	10.26	0	63
				26.38
B3L1		9	104.93	84.2	3	255
BKG		10	104.93	12.97	0	65
				71.23
B3L2		11	104.44	69.28	0	219
BKG		12	104.44	11.48	0	67
				57.8
B4L1		13	155.51	141.45	3	255
BKG		14	155.51	19.59	0	72
				121.86
B4L2		15	112.6	133.47	0	255
BKG		16	112.6	19.23	0	83
				114.24
B5L1		17	124.34	41.65	0	175
BKG		18	124.34	8.21	0	63
				33.44
B5L2		19	127.61	32.01	0	169
BKG		20	127.61	8.01	0	80
				24				AVERAGE	stdev	sqrt	sem	n
								56.337	38.5734	3.16228	12.198	10
PI3K92E RNAI NO INJURY
B1L1		1	229.76	123.48	0	255
BKG		2	229.76	24.18	0	91
				99.3
B1L2		3	149.96	150.56	2	255
BKG		4	149.96	22.45	0	81
				128.11
B2L1		5	166.28	88.89	2	242
BKG		6	166.28	19.76	0	109
				69.13
B2L2		7	157.14	96.78	2	255
BKG		8	157.14	16.39	0	102
				80.39
B3L1		9	187.82	161.63	4	255
BKG		10	187.82	19.93	0	89
				141.7
B3L2		11	163.83	118.17	0	255
BKG		12	163.83	20.58	0	103
				97.59
B4L1		13	140.66	172.05	0	255
BKG		14	140.66	20.19	0	143
				151.86
B4L2		15	130.87	146.78	10	255
BKG		16	130.87	17.47	0	90
				129.31				average	stdev	sqrt	sem	n
								112.174	29.8468	2.82843	10.5524	8
PI3K92E RNAI 3 DAYS POST INJURY
B1L1	1	203.81	57.41	3	255
BKG	2	203.81	5.15	0	16
			52.26
B1L2	3	131.69	16.73	0	67
BKG	4	131.69	2.46	0	16
			14.27
B2L1	5	197.78	35.58	2	242
BKG	6	197.78	6.34	0	19
			29.24
B2L2	7	167.42	37.39	0	255
BKG	8	167.42	6.23	0	20
			31.16
B3L1	9	207.89	43.36	0	236
BKG	10	207.89	7.14	0	23
			36.22
B3L2	11	137.89	38.4	1	232
BKG	12	137.89	7.11	0	24
			31.29
B4L1	13	159.59	60.94	2	238
BKG	14	159.59	7	0	23
			53.94
B4L2	15	173.3	33.57	1	221
BKG	16	173.3	8.23	0	28
			25.34
B5L1	17	132.18	76.56	2	255
BKG	18	132.18	8.57	0	25
			67.99
B5L2	19	139.85	73.96	3	255
BKG	20	139.85	8.51	0	49
			65.45
B6L1	21	188.64	43.94	2	240
BKG	22	188.64	7.98	0	34
			35.96
B6L2	23	156.82	54.29	6	255		average	stdev	sqrt	sem	n
BKG	24	156.82	8.63	0	29		40.7317	16.4558	3.4641	4.75038	12
			45.66
PI3K92E RNAI 5 DAYS POST INJURY
B1L1		1	121.57	62.63	0	230
BKG		2	121.57	11.83	0	97
				50.8
B1L2		3	124.18	71.76	0	255
BKG		4	124.18	13.29	0	55
				58.47
B2L1		5	113.25	32.41	0	121
BKG		6	113.25	10.68	0	60
				21.73
B2L2		7	96.44	38.56	0	155
BKG		8	96.44	12.95	0	72
				25.61
B3L1		9	173.79	60.91	0	255
BKG		10	173.79	14.5	0	77
				46.41
B3L2		11	91.38	78.06	0	241
BKG		12	91.38	11.87	0	72
				66.19
B4L1		13	92.03	31.48	0	117
BKG		14	92.03	13.04	0	60
				18.44
B4L2		15	92.03	27.59	0	109
BKG		16	92.03	13.89	0	62
				13.7
B5L1		17	143.44	64.02	0	199
BKG		18	143.44	15.22	0	74
				48.8
B5L2		19	107.21	59.48	0	255
BKG		20	107.21	14	0	89
				45.48
B6L1		21	64.46	74.21	8	221
BKG		22	64.46	14.86	0	85
				59.35
B6L2		23	163.18	34.35	0	175
BKG		24	163.18	14.38	0	84
				19.97				AVERAGE	stdev	sqrt	sem	n
								39.5792	18.3448	3.4641	5.29569	12
RAPTOR RNAI NO INJURY
B1L1		1	127.77	95.58	0	255
BKG		2	127.77	24.18	0	99
				71.4
B1L2		3	148.17	112.82	0	255
BKG		4	148.17	24.25	0	131
				88.57
B2L1		5	159.92	148.91	10	255
BKG		6	159.92	39.43	0	176
				109.48
B2L2		7	187.5	122.6	0	255
BKG		8	187.5	28.43	0	120
				94.17
B3L1		9	138.87	147.57	0	255
BKG		10	138.87	31.73	0	168
				115.84
B3L2		11	118.63	145.15	3	255
BKG		12	118.63	25.08	0	125
				120.07
B4L1		13	113.25	148.28	6	255
BKG		14	113.25	23.45	0	125
				124.83
B4L2		15	95.95	129.63	3	255
BKG		16	95.95	22.71	0	107
				106.92
B5L1		1	142.29	160.26	4	255
BKG		2	142.29	27.03	0	102
				133.23
B5L2		3	110.64	213.14	32	255		average	stdev	sqrt	sem	n
BKG		4	110.64	29.94	0	115		114.771	30.2494	3.16228	9.5657	10
				183.2
RAPTOR RNAI 3 DAYS POST INJURY
B1L1	1	193.044	48.467	0	255
BKG	2	193.044	4.724	0	21
			43.743
B1L2	3	268.27	49.238	1	234
BKG	4	268.27	6.428	0	23
			42.81
B2L1	5	198.592	115.813	4	255
BKG	6	198.592	8.615	0	27
			107.198
B2L2	7	216.868	121.398	4	255
BKG	8	216.868	9.255	0	31
			112.143
B3L1	9	143.11	47.871	2	200
BKG	10	143.11	9.811	0	28
			38.06
B3L2	11	153.88	61.684	2	255
BKG	12	153.88	8.842	0	28
			52.842
B4L1	13	188.964	74.061	8	251
BKG	14	188.964	7.118	0	23
			66.943
B4L2	15	118.306	83.857	4	255
BKG	16	118.306	10.273	0	34
			73.584
B5L1	17	133.809	30.034	1	115
BKG	18	133.809	5.588	0	22
			24.446
B5L2	19	113.411	38.581	2	171
BKG	20	113.411	8.331	0	25
			30.25			average	sqrt	stdev	sem	n
						59.2019	3.16228	30.5768	9.66922	10
RAPTOR RNAI 5 DAYS POST INJURY
B1L1		1	103.46	145.54	8	255
BKG		2	103.46	30.11	0	123
				115.43
B1L2		3	79.96	134.88	3	255
BKG		4	79.96	23.36	0	82
				111.52
B2L1		5	48.95	142.59	5	255
BKG		6	48.95	23.81	0	140
				118.78
B2L2		7	76.37	137	6	255
BKG		8	76.37	23.17	0	88
				113.83
B3L1		9	140.34	24.63	0	109
BKG		10	140.34	23.69	0	107
				0.94
B3L2		11	140.34	26.31	0	115
BKG		12	140.34	24.07	0	84
				2.24
B4L1		13	113.74	43.62	0	219
BKG		14	113.74	32.92	0	117
				10.7
B4L2		15	65.11	61.54	0	204
BKG		16	65.11	31.07	0	120
				30.47			average	stdev	sqrt	sem	n
							62.9887	56.2328	2.82843	19.8813	8
