# Supplementary material for: PI3K Signaling and Stat92E Converge to Modulate Glial Responsiveness to Axonal Injury
Source: PLoS Biol. 2014 Nov 4;12(11):e1001985. doi: 10.1371/journal.pbio.1001985 (PMC4219656; doi:10.1371/journal.pbio.1001985)
Supplement: Data S2 — Excel spreadsheet containing the raw numerical data and statistical analyses for Figure S1. (XLSX) [file pbio.1001985.s011.xlsx]

## Sheet: pi3k domneg day0 and 5
	control no injury
1	173.3	122.74	3	255
2	173.3	8.35	1	63
		114.39									average	adjusted		sem	adjusted
3	214.42	131.58	6	255						control ni	142.942	0.699584	100	6.839	4.78446
4	214.42	9.29	1	68						contro injured	19.289	13.4943	13.4943	5.06	3.5399
		122.29
5	179.34	130.21	11	255						pi3k dom neg
6	179.34	10.46	1	31							57.744	1.73178	100	4.20553	7.28306
		119.75									29.92	51.8149	51.8149	3.5111	6.08046
7	153.39	150.67	11	255
8	153.39	12.46	1	53
		138.21										100	13.4943
9	211.65	120.75	6	255								100	51.8149
10	211.65	12.66	1	58
		108.09
11	219.48	125.36	4	255
12	219.48	12.87	2	50
		112.49
13	246.89	166.99	8	255
14	246.89	12.94	1	40
		154.05
15	199.08	157.77	5	255
16	199.08	13.9	2	59
		143.87
17	88.12	97.35	16	255
18	88.12	9.67	1	40
		87.68
19	108.52	104.21	9	255
20	108.52	10.87	1	49
		93.34
1	238.41	178.21	10	255
2	238.41	9.94	1	66
		168.27
3	253.91	161.27	6	255
4	253.91	10.68	0	39
		150.59
5	221.93	187.16	38	255
6	221.93	8.32	0	71
		178.84
7	217.85	198.11	8	255
8	217.85	9.67	0	33
		188.44
9	182.11	200.41	26	255
10	182.11	12.51	1	42
		187.9
11	235.47	184.32	12	255
12	235.47	12.17	1	68
		172.15
13	328.97	166.49	3	255
14	328.97	9.69	0	39
		156.8
15	250.65	150.63	5	255
16	250.65	10.64	1	63
		139.99
17	285.24	160.17	5	255
18	285.24	13.75	0	55
		146.42
19	244.94	187.5	5	255
20	244.94	12.22	1	45
		175.28					average	stdev	sqrt	sem
							142.942	30.5856	4.47214	6.83915
control 5dpmpa
1	157.47	12.23	1	255
2	157.47	9.51	1	47
		2.72
3	123.85	11.69	1	112
4	123.85	9.52	1	68
		2.17
5	164.16	16.9	1	130
6	164.16	9.24	1	73
		7.66
7	122.88	17.39	1	255
8	122.88	8.8	1	41
		8.59
9	101.83	15.07	1	145
10	101.83	10.53	1	33
		4.54
11	131.2	10.52	1	135
12	131.2	8.09	1	29
		2.43
13	210.5	13.79	1	141
14	210.5	8.98	1	37
		4.81
15	131.36	18.3	1	252
16	131.36	9.87	1	41
		8.43
17	208.38	15.2	1	149
18	208.38	8.6	1	34
		6.6
19	183.09	14.18	1	120
20	183.09	8.96	1	40
		5.22
1	126.47	60.86	1	255
2	126.47	6.64	0	30
		54.22
3	195.98	20.34	0	195
4	195.98	6.04	0	28
		14.3
5	131.2	23.12	2	180
6	131.2	9.2	0	30
		13.92
7	186.84	37.29	1	255
8	186.84	9.95	1	37
		27.34
9	157.47	74.95	2	255
10	157.47	9.65	0	32
		65.3
11	120.1	92.79	2	255
12	120.1	8.58	1	34
		84.21
13	122.55	29.7	1	195
14	122.55	6.46	1	26
		23.24
15	168.89	27.38	1	255
16	168.89	7.3	0	33
		20.08
17	152.57	24.22	1	255
18	152.57	8.39	1	31
		15.83
19	219.97	21.61	0	243		average	stdev	sqrt	sem
20	219.97	7.44	0	37		19.289	22.6302	4.47214	5.06027
		14.17
pi3k dom neg no injury
1	197.45	50.53	1	162
2	197.45	7.55	1	54
		42.98
3	150.13	58.96	4	183
4	150.13	7.4	1	36
		51.56
5	142.46	58.13	4	205
6	142.46	7.11	1	28
		51.02
7	106.39	58.59	7	188
8	106.39	7.16	1	25
		51.43
9	197.94	57.4	2	255
10	197.94	8.04	1	37
		49.36
11	147.03	32.27	2	156
12	135.77	6.36	1	27
		25.91
13	207.89	73	2	255
14	207.89	8.16	1	36
		64.84
15	126.63	71.33	7	233
16	126.63	7.7	1	47
		63.63
17	259.62	32.64	1	255
18	259.62	6.7	1	50
		25.94
19	209.2	33.9	1	255
20	209.2	7.05	1	31
		26.85
1	302.38	66.17	2	212
2	302.38	8.38	0	50
		57.79
3	180.8	75.53	0	248
4	180.8	8.96	0	56
		66.57
5	210.83	89.25	10	239
6	210.83	10.04	1	40
		79.21
7	269.41	90.99	10	255
8	269.41	10.78	0	42
		80.21
9	328.81	108.2	8	255
10	328.81	11.1	1	57
		97.1
11	165.79	89.23	6	255
12	165.79	9.81	1	76
		79.42
13	154.7	79	14	255
14	154.7	9.14	1	37
		69.86
15	141.8	65.19	2	219
16	141.8	3.98	0	28
		61.21
17	304.66	62.88	3	199
18	304.66	5.78	0	47
		57.1
19	177.21	58.44	1	230
20	177.21	5.55	0	31			average	stdev	sqrt	sem
		52.89					57.744	18.8077	4.47214	4.20553
pi3k dmo neg 5dpmpa
1	141.64	25.93	2	110
2	141.64	11.38	1	33
		14.55
3	69.19	25.46	6	142
4	46.34	13.92	2	32
		11.54
5	135.77	14.43	1	90
6	135.77	7.07	1	29
		7.36
7	103.46	13.59	1	51
8	103.46	6.96	1	45
		6.63
9	93.5	15.29	1	84
10	93.5	7.23	1	30
		8.06
11	107.21	15.49	1	96
12	107.21	8.1	1	29
		7.39
13	195.65	22.42	1	178
14	195.65	8.11	1	31
		14.31
15	131.03	23.98	1	132
16	131.03	7.9	1	32
		16.08
17	117.65	35.1	2	125
18	117.65	6.35	1	23
		28.75
19	134.14	32.63	1	152
20	134.14	7.73	1	29
		24.9
1	153.72	59.98	5	255
2	153.72	11.08	1	49
		48.9
3	143.76	56.98	2	255
4	143.76	9.4	0	28
		47.58
5	183.91	51.58	2	255
6	183.91	11.39	1	52
		40.19
7	188.8	56.42	1	255
8	188.8	9.15	0	56
		47.27
9	198.43	65.34	2	255
10	198.43	9.71	0	38
		55.63
11	173.95	49.56	1	236
12	173.95	8.67	0	44
		40.89
13	178.19	46.77	3	255
14	178.19	13.6	0	50
		33.17
15	160.57	40.85	2	255
16	160.57	9.45	0	34
		31.4
17	187.82	51.9	1	255
18	187.82	10.61	0	38
		41.29
19	180.15	55.01	4	255
20	180.15	10.08	1	46
		44.93
21	146.21	56.62	3	255
22	146.21	10.15	1	30
		46.47
23	230.9	51.63	1	255		average	stdev	sqrt	sem
24	230.9	10.67	0	41		29.9205	16.469	4.69042	3.51119
		40.96

## Sheet: pi3k dom neg day3
Gal80ts,85egfp/+;repogal4/+ 3dpmpa
1	123.039	17.666	1	83
2	123.039	6.293	0	20
		11.373
3	148.332	17.821	1	128
4	148.332	6.355	0	25
		11.466
1	156.817	32.081	1	253
2	156.817	7.734	0	25
		24.347
3	99.214	34.005	1	255
4	99.214	8.824	0	24
		25.181
1	245.262	47.435	1	255
2	245.262	9.085	0	28
		38.35
3	150.78	68.481	5	255
4	150.78	9.896	0	26
		58.585
1	136.42	63.304	3	255
2	136.42	5.874	0	17
		57.43
3	106.721	35.095	1	110
4	106.721	3.266	0	14
		31.829
1	102.152	46.427	6	255
2	102.152	6.391	0	20
		40.036
3	157.796	33.071	1	178
4	157.796	6.303	0	20		average	stdev	sqrt	sem
		26.768				32.5365	16.4488	3.16228	5.20156
pi3k dom neg
1	113.901	49.628	4	188
2	113.901	7.135	0	20
		42.493
3	133.809	72.706	3	255
4	133.809	8.957	1	24
		63.749
5	165.955	81.191	2	255
6	165.955	9.679	0	28
		71.512
7	153.554	56.646	0	255
8	153.554	6.012	0	22
		50.634
9	125.813	45.957	3	204
10	125.813	7.568	0	55
		38.389
11	122.223	56.008	2	255
12	122.223	8.628	0	36
		47.38
13	147.842	75.028	6	255
14	147.842	9.368	0	27
		65.66
15	123.039	61.06	5	233
16	123.039	10.326	2	29
		50.734
17	207.404	70.889	2	255
18	207.404	7.756	0	26
		63.133
19	172.483	85.864	7	255
20	172.483	7.941	0	26
		77.923
21	173.625	49.774	2	215
22	173.625	9.506	0	30
		40.268
23	196.144	49.762	1	234		average	stdev	sqrt	sem
24	196.144	8.676	0	24		54.4134	13.4456	3.4641	3.8814
		41.086
