# Supplementary material for: PI3K Signaling and Stat92E Converge to Modulate Glial Responsiveness to Axonal Injury
Source: PLoS Biol. 2014 Nov 4;12(11):e1001985. doi: 10.1371/journal.pbio.1001985 (PMC4219656; doi:10.1371/journal.pbio.1001985)
Supplement: Data S3 — Excel spreadsheet containing the raw numerical data and statistical analyses for Figure 1D and 1E. (XLSX) [file pbio.1001985.s012.xlsx]

## Sheet: Sheet1
Gel 1								Gel 1
		1	5313.9	22.699				1	12449.8	33
		2	1350.23	5.768				2	11225	29.753
		3	16745.9	71.533				3	14052	37.247
															1
															0.282851
Gel 2															2.46914
		1	4209.2	21.565				1	14227.6	32.583
		2	1014.58	5.198				2	13854.3	31.728
		3	14294.7	73.237				3	15584.3	35.69
Gel 3		1	9542.07	25.089				1	13844.7	27.273
		2	3515.12	9.242				2	16521.9	32.547
		3	24975.1	65.668				3	20396.3	40.18
				Normalized to Tubulin
				Gel 1					Gel 2					Gel 3
				0.687848	24.5466				0.661848	22.9991				0.919921	32.4118
				0.193863	6.9182				0.16383	5.69307				0.283959	10.0048
				1.9205	68.5352				2.05203	71.3078				1.63435	57.5834
				2.80221					2.87771					2.83822
				average	stdev	sqrt	sem		average	stdev	sqrt	sem		average	stdev	sqrt	sem
				26.6525	5.04737	1.73205	2.9141		7.53869	2.22182	1.73205	1.28277		65.8088	7.25706	1.73205	4.18987
				1			0.109337		0.282851			0.0481294		2.46914			0.157203

## Sheet: Sheet2
Gel 1			Sample	Control					Loading Control
				%	REL DENSITY					%	REL DENSITY
			1	3983.88	20.033	1	1		1	15204.1	32.928	1
			2	885.749	4.454	0.222333	0.245276		2	13782.1	29.848	0.906463		average
			3	15016.5	75.512	3.76938	3.33436		3	17187.5	37.224	1.13047		1	0
														0.24	0.022
														2.58	0.47
Gel 2				pi3k RNAi
			1	6012.8	24.214	1	1		1	11768.3	32.46	1
			2	1181.65	4.759	0.196539	0.197672		2	11700.9	32.274	0.99427
			3	17637.8	71.028	2.93334	2.69995		3	12785.4	35.266	1.08644
Gel 3				Pi3kCAAX					1	11853	26.922	1
			1	7226.22	25.509	1	1		2	14223.7	32.306	1.19999
			2	2362.45	8.34	0.326943	0.272456		3	17950.8	40.772	1.51445
			3	18739.5	66.152	2.59328	1.71236
	Lane 1			Lane2						Lane 3
	average	sem		sum	average	sqrt	stdev	sem		sum	Average	sqrt	stdev	sem
	1	0		0.715404	0.238468	1.73205	0.0378541	0.0218551		7.74667	2.58222	1.73205	0.817383	0.471916
