# Supplementary material for: PI3K Signaling and Stat92E Converge to Modulate Glial Responsiveness to Axonal Injury
Source: PLoS Biol. 2014 Nov 4;12(11):e1001985. doi: 10.1371/journal.pbio.1001985 (PMC4219656; doi:10.1371/journal.pbio.1001985)
Supplement: Data S4 — Excel spreadsheet containing the raw numerical data and statistical analyses for Figure 2B and 2C. (XLSX) [file pbio.1001985.s013.xlsx]

## Sheet: Sheet1
1dpaa control
	area	intensity	min	max
1	26736.1	32.507	3	255
2	29529.8	27.532	3	255
3	27098.5	32.259	3	255
4	25331.6	27.959	3	255
5	34637.5	27.536	3	255
6	29567.6	25.107	3	255
7	29826.5	44.817	3	255
8	31694.4	32.956	3	255
9	30212	26.907	3	255
10	33986.4	26.202	3	255
11	33656.5	34.446	3	255
12	28501.1	36.741	3	255
13	33699.2	32.115	3	255
14	30845.5	30.149	3	255
15	28927.3	23.758	3	255
16	31716.6	42.505	3	255
17	24453.2	28.635	3	255
18	29303	35.468	3	255
19	29614.6	32.942	3	255
20	26400.1	18.266	3	255
21	30052	35.249	3	255
22	20509	22.229	3	255
23	21821.3	14.692	3	255
24	33249	41.369	3	255
25	24816.6	28.822	3	255		stdev	sqrt	sem	average	n
26	33850.3	29.23	3	255		6.84215	5.38516	1.27056	30.0507	29
27	20713.8	21.452	3	255
28	27522.5	25.499	3	255
29	24124.9	34.121	3	255
		30.0507
4dpaa single mutation
	area	intensity	min	max
1	27214.2	19.477	3	255
2	31503.3	25.752	3	255
3	28544.3	22.794	3	255
4	26455	20.279	3	255
5	25843.2	23.491	3	255
6	28516.9	18.255	3	255
7	28760.2	24.53	3	255
8	29176.2	23.965	3	255
9	24349.8	13.626	3	255
10	22043	15.299	3	255
11	22682	16.797	3	255
12	26042.8	25.312	3	255
13	19980.9	11.908	3	255
14	11184.3	7.636	3	255
15	15265	9.243	3	255
16	13848.1	6.927	3	222
17	8438.6	10.894	3	255
18	17207	15.217	3	255
19	16413.4	7.589	3	245
20	12371.8	14.099	3	255
21	16541.2	8.198	3	197
22	26688.8	13.34	3	255
23	26426.4	33.532	3	255
24	29941.3	41.817	3	255
25	34099	18.526	3	255
26	34665.6	27.676	3	255
27	29124.9	26.455	3	255
28	27481.2	28.617	3	255
29	27257.3	26.342	3	255
30	25833.7	13.941	3	255
31	29283.7	36.457	3	255
32	28269.2	19.692	3	255
33	29948	20.931	3	255
34	25979.1	19.155	3	255		stdev	sqrt	sem	average	n
		19.6403				8.45367	5.83095	1.44979	19.6403	34
4 dpaa control
	area	intensity	min	max
1	30938.2	29.248	3	255
2	29343.9	59.532	3	255
3	31997.3	33.39	3	255
4	36093.3	43.047	3	255
5	33623.2	27.143	3	255
6	36171.1	30.618	3	255		stdev	sqrt	sem	average	n
7	31627.8	54.443	3	255		12.9811	2.64575	4.9064	39.6316	7
	32827.8	39.6316
4dpaa single mutation			min	max
	area	intensity
1	30338.5	27.023	3	255
2	28924.4	18.23	3	255
3	30277.2	24.315	3	255
4	28826.3	21.066	3	255
5	32815	12.85	3	255
6	32905.5	28.552	3	255
7	28841.3	23.383	3	255
8	28810.6	18.602	3	255		stdev	sqrt	sem	average	n
	30217.4	21.7526				5.14498	2.82843	1.81903	21.7526	8
