# Supplementary material for: PI3K Signaling and Stat92E Converge to Modulate Glial Responsiveness to Axonal Injury
Source: PLoS Biol. 2014 Nov 4;12(11):e1001985. doi: 10.1371/journal.pbio.1001985 (PMC4219656; doi:10.1371/journal.pbio.1001985)
Supplement: Data S5 — Excel spreadsheet containing the raw numerical data and statistical analyses for Figure S2B and S2C. (XLSX) [file pbio.1001985.s014.xlsx]

## Sheet: Sheet1
DEE7 CONTROL DAY 1
	area	mean	min	max
1	26736.1	32.507	3	255
2	29529.8	27.532	3	255
3	27098.5	32.259	3	255
4	25331.6	27.959	3	255
5	34637.5	27.536	3	255
6	29567.6	25.107	3	255
7	29826.5	44.817	3	255
8	31694.4	32.956	3	255
9	30212	26.907	3	255
10	33986.4	26.202	3	255
11	33656.5	34.446	3	255
12	28501.1	36.741	3	255		stdev	sqrt	sem
	30064.8	31.2474				5.64451	3.4641	1.62943
DEE7 MUT2 DAY 1
1	30133.6	34.345	3	255
2	30057.4	29.711	3	255
3	26684.7	28.949	3	255
4	29399.2	24.712	3	255
5	29264.8	16.451	3	255
6	22162	22.785	3	255
7	21624	29.156	3	255
8	27776.6	32.675	3	255
9	22378.2	22.304	3	255
10	22517.1	41.301	3	255
11	20825.5	20.169	3	255
	25711.2	27.5053				stdev	sqrt	sem
						7.118	3.31662	2.14616
DEE7 CONTROL DAY 4
1	30938.2	29.248	3	255
2	29343.9	59.532	3	255
3	31997.3	33.39	3	255
4	36093.3	43.047	3	255
5	33623.2	27.143	3	255
6	36171.1	30.618	3	255		stdev	sqrt
7	31627.8	54.443	3	255		12.9811	2.64575	4.9064
	32827.8	39.6316
DEE7 MUT2 DAY 4
	4dpaa double mutation
1	34012.1	35.757	3	255
2	30929.1	38.701	3	255
3	29635	34.422	3	255
4	29169.8	39.607	3	255		stdev	sqrt	sem
5	34127.3	35.101	3	255		2.29611	2.23607	1.02685
		36.7176
