# Supplementary material for: PI3K Signaling and Stat92E Converge to Modulate Glial Responsiveness to Axonal Injury
Source: PLoS Biol. 2014 Nov 4;12(11):e1001985. doi: 10.1371/journal.pbio.1001985 (PMC4219656; doi:10.1371/journal.pbio.1001985)
Supplement: Data S6 — Excel spreadsheet containing the raw numerical data and statistical analyses for Figure 3A–3C. (XLS) [file pbio.1001985.s015.xls]

## Sheet: Sheet1
STAT RNAi/85eGFP no injury			ALL DATA FROM DATA SET 03.23.09
															8.96552	1.378
B1L1	1	149.148	143.194	1	255						11.1111	0.555			0.689655	0.689583
BKG	2	149.148	14.893	0	115						1.11111	1.11			13	2
			128.301								10	0.5			145	24
B1L2	3	161.06	117.34	0	255						90	4			100	16.55
BKG	4	161.06	11.294	0	84						100	4.44444
			106.046
B2L1	5	241.998	135.759	0	255
BKG	6	241.998	17.189	0	117
			118.57
B2L2	7	116.348	152.034	1	255							NI	5D
BKG	8	116.348	19.581	0	90					CONTROL		145.165	0.1952	0.134468		100	0.134468
			132.453							STAT RNAI		101.225	69.2769	68.4385		100	68.44
B3L1	9	195.981	131.243	0	255											0.688871	0.688873
BKG	10	195.981	15.129	0	120											0.987897	0.987919
			116.114													9.90266	0.565306
B3L2	11	163.181	154.207	0	255											8.02145	8.80021
BKG	12	163.181	13.662	0	81
			140.545
B4L1	13	177.215	191.211	1	255
BKG	14	177.215	20.196	0	112										corrected	ni	5dpmpa
			171.015												sem	6.82166	0.389424
B4L2	15	153.88	177.201	5	255											7.92437	8.6939	statrnai
BKG	16	153.88	20.457	0	132
			156.744
B5L1	17	171.667	205.661	11	255
BKG	18	171.667	26.676	1	126
			178.985
B5L2	19	118.306	229.534	24	255
BKG	20	118.306	26.657	0	255		average	SQRT	STDEV	SEM
			202.877				145.165	3.16228	31.315	9.90266		0.0682166
							0.688871
									21.572
STAT RNAi/85egfp;+/+ 5dpmpa
B1L1	1	205.282	20.456	0	157
BKG	2	205.282	19.4	0	141
			1.056
B1L2	3	128.261	20.42	0	74
BKG	4	128.261	19.08	0	99
			1.34
B2L1	5	151.922	18.636	0	143
BKG	6	151.922	17.024	0	87
			1.612
B2L2	7	147.679	20.446	0	80
BKG	8	147.679	22.75	0	132
			-2.304
B3L1	9	194.512	21.368	0	128
BKG	10	194.512	23.387	0	152
			-2.019
B3L2	11	226.006	21.977	0	116
BKG	12	226.006	21.675	0	100
			0.302
B4L1	13	256.847	21.262	0	122
BKG	14	256.847	18.964	0	89
			2.298
B4L2	15	241.672	21.515	0	223
BKG	16	241.672	21.49	0	137
			0.025
B5L1	17	263.701	17.445	0	97
BKG	18	263.701	15.525	0	73							0.134468
			1.92									1.23146
B5L2	19	292.095	14.711	0	128
BKG	20	292.095	16.989	0	102		average	SQRT	STDEV	SEM
			-2.278				0.1952	3.16228	1.78765	0.565306
										0.389423
STAT RNAI/85EGFP;REPOGAL4/+ NI
B1L1	1	172.972	163.052	1	255
BKG	2	172.972	21.508	0	220
			141.544
B1L2	3	130.056	178.517	5	255
BKG	4	130.056	18.625	1	96
			159.892
B2L1	5	108.352	115.797	0	255
BKG	6	108.352	17.214	0	92
			98.583
B2L2	7	109.332	141.881	4	255
BKG	8	109.332	14.94	0	115
			126.941
B3L1	9	145.721	143.918	1	255
BKG	10	145.721	12.331	0	118
			131.587
B3L2	11	108.679	125.342	2	255
BKG	12	108.679	13.631	0	80
			111.711
B4L1	13	131.198	95.311	1	255
BKG	14	131.198	10.981	0	137
			84.33
B4L2	15	107.537	124.083	1	255
BKG	16	107.537	15.857	0	145
			108.226
B5L1	17	184.884	70.721	0	255
BKG	18	184.884	10.261	0	126
			60.46
B5L2	19	156.491	49.849	1	207
BKG	20	156.491	8.224	0	58		AVERAGE	SQRT	STDEV	SEM
			41.625				101.225	4.24264	34.0321	8.02145		0.0792437
B6L1	1	61.03	148.66	8	255
BKG	2	61.03	25.27	0	74
			123.39				0.987898	33.6203
B6L2	3	50.26	113.357	1	255
BKG	4	50.26	23.984	1	71
			89.373
B7L1	5	52.871	84.225	1	250
BKG	6	52.871	25.25	1	79
			58.975
B7L2	7	64.293	76.678	3	223
BKG	8	64.293	20.736	1	74
			55.942
B8L1	9	93.503	107.646	8	255
BKG	10	93.503	21.665	1	84
			85.981
B8L2	11	77.348	101.274	2	255
BKG	12	77.348	19.968	1	69
			81.306
B9L1	13	86.323	163.966	6	255
BKG	14	86.323	17.18	0	87
			146.786
B9L2	15	104.762	132.098	2	255
BKG	16	104.762	16.699	1	64
			115.399
STAT RNAI/853GFP;REPOGAL4/+ 5DPMPA
B1L1	1	156.165	95.809	1	255
BKG	2	156.165	18.783	0	93
			77.026
B1L2	3	121.081	87.677	0	255
BKG	4	121.081	17.531	0	115				NI	5D
			70.146				CONTROL		145.165	0.1952	0.134468				100	0.134468
B2L1	5	134.298	34.549	1	157		STAT RNAI		101.225	69.2769	68.4385				100	68.44
BKG	6	134.298	9.733	0	135
			24.816													SEM 9.9
B2L2	7	219.805	17.413	0	115
BKG	8	219.805	7.553	0	80
			9.86
B3L1	9	150.616	75.946	1	255
BKG	10	150.616	16.593	0	108
			59.353
B3L2	11	115.206	92.16	1	255
BKG	12	115.206	14.136	0	81
			78.024													100	0
B4L1	13	124.671	52.643	1	255											100	100
BKG	14	124.671	16.029	0	73
			36.614
B4L2	15	122.712	52.682	0	255
BKG	16	122.712	15.278	0	78
			37.404
B5L1	17	180.315	37.742	0	255
BKG	18	180.315	16.929	0	87
			20.813
B5L2	19	256.847	35.03	0	255
BKG	20	256.847	15.635	0	98		AVERAGE	SQRT	STDEV	SEM
			19.395				69.2769	4.24264	37.3361	8.80021			0.127029
B6L1	1	176.236	136.378	3	255
BKG	2	176.236	29.635	1	102			36.9628
			106.743
B6L2	3	176.562	111.218	7	255
BKG	4	176.562	32.19	1	156
			79.028
B7L1	5	102.967	178.868	19	255
BKG	6	102.967	40.081	1	113
			138.787
B7L2	7	148.985	123.668	9	255
BKG	8	148.985	36.842	1	114
			86.826
B8L1	9	90.566	105.632	2	255
BKG	10	90.566	20.463	0	66
			85.169
B8L2	11	69.515	135.871	11	255
BKG	12	69.515	20.129	1	80
			115.742
B9L1	13	157.796	135.975	6	255
BKG	14	157.796	38.551	1	164
			97.424
B9L2	15	160.244	140.81	2	255
BKG	16	160.244	36.995	1	116
			103.815

## Sheet: Sheet2
																100	0
																100	100

## Sheet: Sheet3
	1	176.236	136.378	3	255			1	61.03	148.66	8	255
	2	176.236	29.635	1	102			2	61.03	25.27	0	74
			106.743							123.39
	3	176.562	111.218	7	255			3	50.26	113.357	1	255
	4	176.562	32.19	1	156			4	50.26	23.984	1	71
			79.028							89.373
	5	102.967	178.868	19	255			5	52.871	84.225	1	250
	6	102.967	40.081	1	113			6	52.871	25.25	1	79
			138.787							58.975
	7	148.985	123.668	9	255			7	64.293	76.678	3	223
	8	148.985	36.842	1	114			8	64.293	20.736	1	74
			86.826							55.942
	9	90.566	105.632	2	255			9	93.503	107.646	8	255
	10	90.566	20.463	0	66			10	93.503	21.665	1	84
			85.169							85.981
	11	69.515	135.871	11	255			11	77.348	101.274	2	255
	12	69.515	20.129	1	80			12	77.348	19.968	1	69
			115.742							81.306
	13	157.796	135.975	6	255			13	86.323	163.966	6	255
	14	157.796	38.551	1	164			14	86.323	17.18	0	87
			97.424							146.786
	15	160.244	140.81	2	255			15	104.762	132.098	2	255
	16	160.244	36.995	1	116			16	104.762	16.699	1	64
			103.815							115.399
						101.692							94.644
