# Supplementary material for: PI3K Signaling and Stat92E Converge to Modulate Glial Responsiveness to Axonal Injury
Source: PLoS Biol. 2014 Nov 4;12(11):e1001985. doi: 10.1371/journal.pbio.1001985 (PMC4219656; doi:10.1371/journal.pbio.1001985)
Supplement: Data S7 — Excel spreadsheet containing the raw numerical data and statistical analyses for Figure 3D and 3E. (XLS) [file pbio.1001985.s016.xls]

## Sheet: Sheet1
control ni		max palp										antennae
	1	192.88	48.656	4	162							1	80.612	87.111	16	255
	2	210.993	59.816	8	192							2	80.612	83.271	14	216
	3	266.475	52.418	11	202							3	80.612	98.265	18	255
	4	215.563	67.955	10	194							4	80.612	83.075	14	245
	5	208.709	113.466	15	255							5	80.612	117.393	28	255
	6	232.533	88.641	29	255							6	80.612	117.356	25	255
	7	211.483	102.356	24	255							7	80.612	126.686	26	255
	8	248.525	79.464	19	253							8	80.612	110.933	11	255
	9	175.257	80.286	9	255							9	80.612	161.597	41	255
	10	175.257	89.412	10	255							10	80.612	144.409	27	255
	11	283.936	66.144	8	255		average	stdev	sqrt	sem
	12	283.936	64.559	8	255		76.0978	19.8328	3.4641	5.72525				average	stdev	sqrt	sem
														113.01	26.3412	3.16228	8.32982
control injured		max palp										antennae
	1	202.345	140.241	17	255
	2	231.881	113.066	11	255							1	80.612	194.844	24	255
	3	177.868	126.912	11	255							2	80.612	132.796	16	255
	4	140.01	141.505	27	255							3	80.612	154.856	21	255
	5	183.579	97.314	11	255							4	80.612	176.52	35	255
	6	133.156	99.626	14	255							5	80.612	171.273	33	255
	7	257.337	101.883	7	255							6	80.612	179.907	23	255
	8	177.052	99.873	13	255							7	80.612	184.095	28	255
	9	162.692	132.158	9	255							8	80.612	153.524	35	255
	10	187.006	178.404	40	255							9	80.612	132.595	21	255
	11	220.132	176.604	23	255							10	80.612	203.437	49	255
	12	156.001	124.318	18	255
							average	stdev	sqrt	sem				average	stdev	sqrt	sem
							127.659	28.1372	3.4641	8.12252				168.385	24.3452	3.16228	7.69862
STAT RNAI UNINJURED				MAX PALP									ANTENNA
	1	134.298	68.943	23	162							1	80.612	76.719	16	226
	2	134.298	65.307	16	186							2	80.612	73.069	20	203
	3	168.24	69.797	6	219							3	82.733	53.513	8	255
	4	168.24	88.891	16	255							4	82.733	83.337	17	255
	5	169.545	80.778	12	255							5	80.612	65.937	9	250
	6	169.545	80.057	10	255							6	80.612	65.01	15	216
	7	188.148	67.049	13	226							7	80.612	56.198	14	170
	8	188.148	72.815	17	244							8	80.612	57.717	12	162
	9	163.671	27.791	5	61							9	80.612	83.366	43	154
	10	163.671	37.378	13	85							10	80.612	42.36	16	86
	11	183.579	40.811	2	123							11	80.612	59.905	15	185
	12	183.579	29.837	0	125							12	74.411	32.93	2	95
	13	173.135	18.361	0	66							13	80.612	14.032	0	44
	14	173.135	19.238	0	78							14	80.612	38.427	9	225
						AVERAGE	STDEV	SQRT	SEM
						54.7895	24.6969	3.74166	6.60053				AVERAGE	STDEV	SQRT	SEM
													57.3229	19.9713	3.74166	5.33755
STAT RNAI INJURED
		1	145.884	78.356	25	215
		2	145.884	57.661	18	159						1	80.612	63.269	10	255
		3	156.654	53.93	13	255						2	80.612	70.672	16	255
		4	156.654	46.039	11	130						3	80.612	73.415	11	253
		5	144.905	43.731	4	205						4	80.612	33.628	6	145
		6	144.905	52.98	7	238						5	80.612	30.427	2	132
		7	145.558	31.346	5	149						6	80.612	51.747	8	255
		8	145.558	29.478	6	139						7	80.612	55.352	10	189
		9	222.09	78.596	18	255						8	80.612	53.998	8	255
		10	222.09	72.711	17	255						9	80.612	17.387	0	69
												10	80.612	14.674	0	58
			AVERAGE	STDEV	SQRT	SEM						11	80.612	50.194	0	255
			54.4828	17.7756	3.16228	5.62115						12	80.612	38.735	7	190
												13	80.612	58.889	6	189
												14	80.612	40.188	5	144
														AVERAGE	STDEV	SQRT	SEM
														46.6125	18.1947	3.74166	4.86273
									sem
									5.73	8.33						max palp
					max palp	antennae			8.12	7.7						no injury	sem	injury	sem
			CONTROL NI		76.1	113									control	76.1	5.73	127.55	8.12
			CONTROL 1D		127.55	168.38			6.6	5.34					stat rnai	54.79	6.6	54.48	5.62
									5.62	4.86
			STAT RNAI		54.79	57.32
			STATRNAI1D		54.48	46.61										antennal
															control	113	8.33	168.38	7.7
															stat rnai	57.32	5.34	46.61	4.86
														One Way Anova p value for max palp p<.0001
														One Way Anova p value for antennae p<.0001
