# Supplementary material for: PI3K Signaling and Stat92E Converge to Modulate Glial Responsiveness to Axonal Injury
Source: PLoS Biol. 2014 Nov 4;12(11):e1001985. doi: 10.1371/journal.pbio.1001985 (PMC4219656; doi:10.1371/journal.pbio.1001985)
Supplement: Data S8 — Excel spreadsheet containing the raw numerical data and statistical analyses for Figure 3F and 3G. (XLSX) [file pbio.1001985.s017.xlsx]

## Sheet: Sheet1
						draper					tubulin
Gel 1						area	percent				area	percent
Lane 1					1	65750.7	96.762	2.48579		1	16925.7	38.926
Lane 2					2	2143.01	3.154	0.0845146		2	16226.8	37.319
Lane 3					3	57.536	0.085	0.00357834		3	10328.6	23.754
Gel 2
Lane 1					1	13628.1	87.175	2.01402		1	14092.1	43.284
Lane 2					2	1797.89	11.501	0.453903		2	8249.32	25.338
Lane 3					3	207.021	1.324	0.0421952		3	10215.8	31.378
Gel 3															Not normalized		normalized
Lane 1					1	65697.9	96.991	2.3417		1	16751	41.419			average	sem	average	sem
Lane 2					2	1507.99	2.226	0.0778785		2	11559.9	28.583		control	2.28051	0.139583	1	0.061207
Lane 3					3	530.506	0.783	0.0261017		3	12131.9	29.998		drpr	0.205432	0.12425	0.0900817	0.0544835
														stat	0.023958	0.011199	0.0105056	0.00491075
							control		stat rnai		drpr rnai
					average		2.28051		0.205432		0.0239584
					stdev		0.241765		0.215208		0.0193974
					sqrt		1.73205		1.73205		1.73205
					sem		0.139583		0.12425		0.0111991
					One Way ANOVA p<.0001
					Tukeys Post-hoc
					control to stat p<.0001
					control to drpr p<.0001
					drpr to stat p<.0001

## Sheet: Sheet2
						draper						tubulin
Gel 1						area	percent	rel density	adjusted rel density			area	percent
Lane 1					1	65750.7	96.762	1	1		1	16925.7	38.926	1
Lane 2					2	2143.01	3.154	0.0325954	0.033999		2	16226.8	37.319	0.958717
Lane 3					3	57.536	0.085	0.000878444	0.00143952		3	10328.6	23.754	0.610235
Gel 2
Lane 1					1	13628.1	87.175	1	1		1	14092.1	43.284	1
Lane 2					2	1797.89	11.501	0.13193	0.225371		2	8249.32	25.338	0.58539
Lane 3					3	207.021	1.324	0.0151878	0.0209507		3	10215.8	31.378	0.724933
Gel 3
Lane 1					1	65697.9	96.991	1	1		1	16751	41.419	1
Lane 2					2	1507.99	2.226	0.0229506	0.0332572		2	11559.9	28.583	0.690094
Lane 3					3	530.506	0.783	0.00807291	0.0111465		3	12131.9	29.998	0.724257
			LANE 1								LANE 2						LANE 3
		SUM	AVERAGE	SQRT	STDEV	SEM			SUM	AVERAGE	STDEV	SQRT	SEM		SUM	AVERAGE	STDEV	SQRT	SEM
		3	1	1.73205	0	0			0.292628	0.0975425	0.110704	1.73205	0.0639148		0.0335367	0.0111789	0.00975562	1.73205	0.00563241
