# Supplementary material for: PI3K Signaling and Stat92E Converge to Modulate Glial Responsiveness to Axonal Injury
Source: PLoS Biol. 2014 Nov 4;12(11):e1001985. doi: 10.1371/journal.pbio.1001985 (PMC4219656; doi:10.1371/journal.pbio.1001985)
Supplement: Data S9 — Excel spreadsheet containing the raw numerical data and statistical analyses for Figure S4. (XLS) [file pbio.1001985.s018.xls]

## Sheet: Sheet1
STAT RNAI 43866/85EGFP;GAL80TS/+ NO INJURY KEPT AT 18C THROUGHOUT DEVELOPMENT										STAT RNAI 43866/85EGFP;GAL80TS/REPOGAL4 NO INJUR KEPT AT 18C THROUGHOUT DEVELOPMENT
			AREA	MEAN	MIN	MAX								AREA	MEAN	MIN	MAX
B1L1		1	314.29	170.59	3	255					B1L1		1	159.43	201.77	22	255
BKG		2	314.29	17.46	3	169					BKG		2	159.43	23.85	3	110
				153.13											177.92
B1L2		3	208.55	204.28	16	255					B1L2		3	137.89	177.13	8	255
BKG		4	208.55	18.96	3	86					BKG		4	137.89	21.49	3	82
				185.32											155.64
B2L1		1	145.56	210.85	33	255					B2L1		1	186.03	170.49	5	255
BKG		2	145.56	20.2	3	105					BKG		2	186.03	26.07	2	80
				190.65											144.42
B2L2		3	268.6	150.34	4	255					B2L2		3	121.08	147.5	5	255
BKG		4	268.6	16.01	3	83					BKG		4	121.08	20.81	3	84
				134.33											126.69
B3L1		1	174.28	133.84	8	255					B3L1		1	173.3	150.93	4	255
BKG		2	174.28	14.3	3	102					BKG		2	173.3	25.09	3	122
				119.54											125.84
B3L2		3	258.15	80.29	4	255					B3L2		3	182.11	101.71	5	255
BKG		4	258.15	14	3	60					BKG		4	182.11	16.8	3	60
				66.29											84.91
B4L1		1	185.37	154.07	7	255					B4L1		1	152.25	150.86	4	255
BKG		2	185.37	19.08	3	67					BKG		2	152.25	24.92	3	78
				134.99											125.94
B4L2		3	178.68	118.75	4	255					B4L2		3	194.02	104.89	4	255
BKG		4	178.68	15.84	3	66					BKG		4	194.02	21.66	3	81
				102.91											83.23
B5L1		1	250.48	129.6	3	255					B5L1		1	198.75	158.55	9	255
BKG		2	250.48	18.05	3	75					BKG		2	198.75	16.12	0	116
				111.55											142.43
B5L2		3	224.86	107.94	4	255					B5L2		3	151.27	163.64	16	255
BKG		4	224.86	17.99	3	73					BKG		4	151.27	13.72	0	58
				89.95			SQRT(10)	STDEV	SEM						149.92			SQRT(10)	STDEV	SEM
					128.866		3.16228	39.6529	12.5393							131.694		3.16228	29.7201	9.39833
STAT RNAI/85EGFP;GAL80TS/+ 1DPMPA KEPT AT 18C											STAT RNAI/85EGFP;GAL80TS/REPOGAL4 1DPMPA KEPT AT 18C
B1L1		1	193.53	70.47	4	255					B1L1		5	215.24	83.85	3	255
BKG		2	193.53	16.16	3	62					BKG		6	215.24	15.32	3	78
				54.31											68.53
B1L2		3	135.93	81.18	4	255					B1L2		7	229.6	96.11	3	255
BKG		4	135.93	17.44	3	73					BKG		8	229.6	15.43	3	65
				63.74											80.68
B2L1		1	138.54	40.71	2	251					B2L1		7	229.6	96.11	3	255
BKG		2	138.54	10.83	0	46					BKG		8	229.6	15.43	3	65
				29.88											80.68
B2L2		3	149.15	38.71	0	255					B2L2		3	225.03	125.61	3	255
BKG		4	149.15	8.51	0	65					BKG		4	225.03	17.08	3	111
				30.2											108.53
B3L1		1	111.94	58.36	3	255					B3L1		1	205.61	137.6	4	255
BKG		2	111.94	16.08	3	66					BKG		2	205.61	12.43	0	61
				42.28											125.17
B3L2		3	187.01	40.75	3	255					B3L2		3	135.93	127.9	2	255
BKG		4	187.01	13.83	3	56					BKG		4	135.93	9.9	0	37
				26.92											118
B4L1		1	162.53	54.73	3	255					B4L1		1	210.99	169.28	4	255
BKG		2	162.53	18.56	3	82					BKG		2	210.99	15.61	0	58
				36.17											153.67
B4L2		3	155.68	62.13	4	255					B4L2		3	158.12	148.09	10	255
BKG		4	155.68	14.93	3	72					BKG		4	158.12	10.89	0	51
				47.2											137.2
B5L1		1	136.42	84.85	4	255					B5L1		1	163.02	113.71	0	255
BKG		2	136.42	17.61	3	80					BKG		2	163.02	10.57	0	51
				67.24											103.14
B5L2		3	120.26	80.29	4	255					B5L2		3	262.23	118.53	1	255
BKG		4	120.26	16.21	3	83					BKG		4	262.23	11.22	0	81
				64.08			SQRT(10)	STDEV	SEM						107.31			SQRT(10)	STDEV	SEM
					46.202		3.16228	15.4446	4.88402							108.291		3.16228	26.682	8.4376
STAT RNAI/85EGFP;GAL80TS/+ 5DPMPA KEPT AT 18											STAT RNAI/85EGFP;GAL80TS/REPOGAL4 5DPMPA KEPT AT 18
B1L1		1	120.75	16.26	1	108					B1L1		1	174.6	20.54	3	136
BKG		2	120.75	14.9	1	64					BKG		2	174.6	19.02	3	105
				1.36											1.52
B1L2		3	149.8	19.23	2	117					B1L2		3	176.4	18.08	3	105
BKG		4	149.8	15.85	2	81					BKG		4	176.4	17.36	3	70
				3.38											0.72
B2L1		1	101.01	13.1	2	51					B2L1		1	142.78	26.2	3	255
BKG		2	101.01	13.5	2	48					BKG		2	142.78	20.46	3	74
				-0.4											5.74
B2L2		3	220.46	16.68	2	146					B2L2		3	156.82	22.06	3	255
BKG		4	220.46	14.89	2	93					BKG		4	156.82	16.99	3	58
				1.79											5.07
B3L1		1	190.6	16.15	2	64					B3L1		1	155.35	26.19	3	255
BKG		2	190.6	15.6	2	59					BKG		2	155.35	18.34	3	87
				0.55											7.85
B3L2		3	145.72	15.36	2	67					B3L2		3	101.34	17.4	3	142
BKG		4	145.72	14.4	2	65					BKG		4	101.34	15.8	3	84
				0.96											1.6
B4L1		1	155.19	15.03	2	72					B4L1		1	181.95	21.22	3	169
BKG		2	155.19	15.36	2	58					BKG		2	181.95	14.45	3	62
				-0.33											6.77
B4L2		3	142.13	13.36	2	62					B4L2		3	179.17	19.86	3	255
BKG		4	142.13	13.03	2	66					BKG		4	179.17	15.57	3	59
				0.33											4.29
B5L1		1	133.65	12.83	2	51					B5L1		1	145.88	18.08	3	195
BKG		2	133.65	12.41	2	55					BKG		2	145.88	15.14	3	58
				0.42											2.94
B5L2		3	145.88	10.63	2	68					B5L2		3	202.51	18.73	3	138
BKG		4	145.88	11.21	2	50					BKG		4	202.51	16.55	3	66
				-0.58			SQRT(10)	STDEV	SEM						2.18			SQRT(10)	STDEV	SEM
					0.748		3.16228	1.20175	0.380026							3.868		3.16228	2.44228	0.772317
					0.58			0.932555								2.94			1.85451

## Sheet: Sheet2
STAT RNAI 43866/85EGFP;GAL80TS/+ NO INJURY RAISED AT 18c SHIFTED TO 30C FOR 7 DAYS											STAT RNAI 43866/853GFP;GAL80TS/RG4 NO INJURY RAISED AT 18C SHIFTED TO 30 FOR 7 DAYS
B1L1		1	147.84	95.38	3	255				B1L1		1	215.4	147.75	4	255
BKG		2	147.84	11.04	3	58				BKG		2	215.4	10.49	3	43
				84.34										137.26
B1L2		3	119.78	73.32	4	255				B1L2		3	221.11	96.77	4	255
BKG		4	119.78	8.81	3	41				BKG		4	221.11	9.28	3	45
				64.51										87.49
B2L1		1	154.53	160.04	6	255				B2L1		1	193.37	140.87	8	255
BKG		2	154.53	12.55	3	73				BKG		2	193.37	8.7	0	57
				147.49										132.17
B2L2		3	160.41	157.23	4	255				B2L2		3	213.11	138.69	4	255
BKG		4	160.41	11.83	3	57				BKG		4	213.11	7.87	0	44
				145.4										130.82
B3L1		1	245.75	73.3	3	255				B3L1		1	131.36	157.85	7	255
BKG		2	245.75	10.42	3	130				BKG		2	131.36	13.45	3	58
				62.88										144.4
B3L2		3	161.55	113.05	4	255				B3L2		3	215.07	123.49	4	255
BKG		4	161.55	10.95	3	106				BKG		4	215.07	12.18	3	72
				102.1										111.31
B4L1		1	161.22	90.06	4	255				B4L1		1	171.67	103.42	0	255
BKG		2	161.22	8.74	3	42				BKG		2	171.67	5.85	0	29
				81.32										97.57
B4L2		3	115.04	125.65	4	255				B4L2		3	186.35	78.08	0	255
BKG		4	115.04	11.15	3	49				BKG		4	186.35	5.58	0	35
				114.5										72.5
B5L1		1	201.53	95.95	2	255				B5L1		1	202.02	80.76	0	255
BKG		2	201.53	4.94	0	25				BKG		2	202.02	5.61	0	37
				91.01										75.15
B5L2		3	141.15	114.65	11	255				B5L2		3	187.17	118.99	0	255
BKG		4	141.15	4.7	0	31				BKG		4	187.17	6.15	0	28
				109.95			SQRT(10)	STDEV	SEM					112.84			SQRT(10)	STDEV	SEM
					100.35		3.16228	29.7047	9.39346						110.151		3.16228	26.1257	8.26168
STAT RNAI 43866/85EGFP;GAL80TS/+ 1DPMPA 18C TO 30 C
B1L1		1	210.99	144.37	0	255				B1L1		1	142.62	147.37	9	255
BKG		2	210.99	18.63	0	75				BKG		2	142.62	14.01	0	49
				125.74										133.36
B1L2		3	237.76	112.04	2	255				B1L2		3	126.14	144.44	6	255
BKG		4	237.76	17.15	0	72				BKG		4	126.14	13.95	0	49
				94.89										130.49
B2L1		5	184.56	152.95	7	255				B2L1		1	226.33	181.86	7	255
BKG		6	208.87	16.35	1	61				BKG		2	226.33	14.54	0	58
				136.6										167.32
B2L2		7	284.91	125.08	1	255				B2L2		3	204.14	200.16	11	255
BKG		8	284.91	16.99	0	66				BKG		4	204.14	13.97	0	61
				108.09										186.19
B3L1		1	192.39	136.93	5	255				B3L1		1	157.47	109.72	3	255
BKG		2	192.39	9.42	0	49				BKG		2	157.47	11.08	0	50
				127.51										98.64
B3L2		3	272.35	88.03	0	255				B3L2		3	176.07	112.92	1	255
BKG		4	272.35	8.36	0	37				BKG		4	176.07	12.06	0	62
				79.67										100.86
B4L1		1	159.75	138.63	1	255				B4L1		1	141.32	139.09	1	255
BKG		2	159.75	13.9	1	58				BKG		2	141.32	13.59	0	52
				124.73										125.5
B4L2		3	136.09	172.8	5	255				B4L2		3	159.27	137.32	4	255
BKG		4	136.09	16.14	0	70				BKG		4	159.27	15.09	0	54
				156.66										122.23
B5L1		1	179.66	142.65	0	255				B5L1		1	165.3	167.63	6	255
BKG		2	179.66	8.87	0	51				BKG		2	165.3	15.77	0	64
				133.78										151.86
B5L2		3	218.34	107.81	3	255				B5L2		3	128.91	129.11	6	255
BKG		4	218.34	8.64	0	43				BKG		4	128.91	11.83	1	45
				99.17			SQRT(10)	STDEV	SEM					117.28			SQRT(10)	STDEV	SEM
					118.684		3.16228	22.9409	7.25455						133.373		3.16228	27.8901	8.81963
B1L1		1	117	11.29	3	224				B1L1		1	185.05	149.6	10	255
BKG		2	117	9.38	3	49				BKG		2	185.05	18.41	1	61
				1.91										131.19
B1L2		3	163.34	12.89	3	98				B1L2		3	158.45	102.35	1	255
BKG		4	163.34	10.6	3	53				BKG		4	158.45	11.42	0	94
				2.29										90.93
B2L1		1	117.65	11.88	3	198				B2L1		1	175.26	143.62	2	255
BKG		2	117.65	10.69	3	49				BKG		2	175.26	13.95	0	58
				1.19										129.67
B2L2		3	216.7	12.37	3	68				B2L2		3	149.47	145.07	5	255
BKG		4	216.7	10.32	3	50				BKG		4	149.47	16.35	0	81
				2.05										128.72
B3L1		1	180.64	17.84	0	255				B3L1		1	116.19	128.15	1	255
BKG		2	180.64	6.31	0	58				BKG		2	116.19	15.18	0	62
				11.53										112.97
B3L2		3	135.93	30.13	0	255				B3L2		3	184.39	89.5	0	255
BKG		4	135.93	5.6	0	34				BKG		4	184.39	14.74	0	68
				24.53										74.76
B4L1		1	186.19	7.15	0	208				B4L1		1	179.17	120.88	6	255
BKG		2	186.19	5.9	0	29				BKG		2	179.17	20.93	0	113
				1.25										99.95
B4L2		3	240.86	7.25	0	80				B4L2		3	132.67	135.97	0	255
BKG		4	240.86	7.26	0	74				BKG		4	132.67	19.98	0	90
				-0.01										115.99
B5L1		1	203.65	6.05	0	109				B5L1		1	153.39	58.44	3	255
BKG		2	203.65	5.34	0	53				BKG		2	153.39	9.49	3	63
				0.71										48.95
B5L2		3	218.66	9.77	0	225				B5L2		3	168.57	68.58	0	255
BKG		4	218.66	8.3	0	35				BKG		4	168.57	7.26	0	85
				1.47			SQRT(10)	STDEV	SEM					61.32			SQRT(10)	STDEV	SEM
					4.692		3.16228	7.69741	2.43414						99.445		3.16228	29.6655	9.38104
					4.67564			7.67057	2.42565						90.2806			26.9316	8.51653

## Sheet: Sheet3
	STAT RNAI/85EGFP;GAL80TS/+ NO INJURY 18 DEVELOPMENT 30C 7 DAYS 18 7 DAYS (PLUCK)
												B1L1	1	240.69	164.64	4	255
B1L1	1	170.03	177.12	3	255							BKG	2	240.69	11.33	3	68
BKG	2	170.03	13.66	3	65										153.31
			163.46									B1L2	3	233.19	197.42	4	255
B1L2	3	142.62	171.72	3	255							BKG	4	233.19	11.8	3	64
BKG	4	142.62	13.3	3	62										185.62
			158.42									B2L1	1	130.22	173.67	4	255
B2L1	1	204.3	171.58	4	255							BKG	2	130.22	11.33	2	45
BKG	2	204.3	11.89	3	88										162.34
			159.69									B2L2	3	160.57	160.13	4	255
B2L2	3	193.37	128.12	3	255							BKG	4	160.57	12.86	3	63
BKG	4	193.37	12.09	3	66										147.27
			116.03									B3L1	5	213.77	182.34	0	255
B3L1	1	222.91	188.23	9	255							BKG	6	213.77	6.37	0	145
BKG	2	222.91	14.68	3	111										175.97
			173.55									B3L2	7	220.62	164.94	0	255
B3L2	3	199.08	171.76	4	255							BKG	8	220.62	6.96	0	82
BKG	4	199.08	14.09	3	67										157.98
			157.67									B4L1	10	203.32	169.77	4	255
B4L1	1	189.45	144.82	4	255							BKG	11	203.32	10.77	3	72
BKG	2	189.45	13.59	3	70										159
			131.23									B4L2	12	196.47	191.41	7	255
B4L2	3	123.37	148.87	5	255							BKG	13	196.47	12.52	3	53
BKG	4	123.37	13.35	3	70										178.89
			135.52									B5L1	14	254.89	176.03	3	255
B5L1	1	247.38	165.33	4	255							BKG	15	254.89	11.83	3	60
BKG	2	247.38	9.67	0	74										164.2
			155.66									B5L2	16	192.72	178.11	7	255
B5L2	3	244.94	167.47	7	255							BKG	17	192.72	11.04	3	74
BKG	4	244.94	8.75	0	50										167.07			SQRT(10)	STDEV	SEM
			158.72			SQRT(10)	STDEV	SEM								165.165		3.16228	11.9558	3.78076
				150.995		3.16228	17.5547	5.55129
B1L1	1	213.6	113.27	0	255							B1L1	1	189.78	148.06	0	255
BKG	2	213.6	5.87	0	41							BKG	2	189.78	7.26	0	35
			107.4												140.8
B1L2	3	164.49	109.99	2	255							B1L2	3	169.06	158.95	2	255
BKG	4	164.49	5.21	0	32							BKG	4	169.06	9.31	0	40
			104.78												149.64
B2L1	1	130.38	97.11	4	255							B2L1	6	184.56	98.29	4	255
BKG	2	130.38	9.2	2	41							BKG	7	184.56	16.14	3	104
			87.91												82.15
B2L2	3	128.75	75.26	4	255							B2L2	8	181.29	90.21	3	255
BKG	4	128.75	8.3	3	36							BKG	9	181.29	15.44	3	63
			66.96												74.77
B3L1	1	205.77	132.13	4	255							B3L1	10	206.75	109.44	3	255
BKG	2	205.77	10.13	3	46							BKG	11	206.75	13.54	3	86
			122												95.9
B3L2	3	219.81	150.62	4	255							B3L2	12	197.12	94.49	4	255
BKG	4	219.81	13.05	3	80							BKG	13	197.12	11.63	3	55
			137.57												82.86
B4L1	1	124.02	96.61	3	255							B4L1	14	213.44	151.8	5	255
BKG	2	124.02	9.56	3	45							BKG	15	213.44	7.66	0	37
			87.05												144.14
B4L2	3	154.53	91.87	4	255							B4L2	16	218.66	116.35	0	255
BKG	4	154.53	9.81	3	65							BKG	17	218.66	7.65	0	43
			82.06												108.7
B5L1	1	219.81	87.66	3	255							B5L1	18	230.25	116.06	4	255
BKG	2	219.81	10.87	3	69							BKG	19	230.25	12.6	3	73
			76.79												103.46
B5L2	3	225.52	69.06	4	255							B5L2	20	198.27	98.38	3	255
BKG	4	225.52	12.9	3	58							BKG	21	198.27	12.78	3	58
			56.16			SQRT(10)	STDEV	SEM							85.6			SQRT(10)	STDEV	SEM
				92.868		3.16228	25.061	7.92497								106.802		3.16228	28.2356	8.92887
B1L1	1	167.75	15.15	3	161							B1L1	1	147.68	58.43	3	255
BKG	2	167.75	10.48	3	52							BKG	2	147.68	16.18	3	59
			4.67												42.25
B1L2	3	162.04	15.42	3	199							B1L2	3	114.72	57.28	2	255
BKG	4	162.04	10.58	3	47							BKG	4	114.72	14.54	3	58
			4.84												42.74
B2L1	5	176.56	20.37	3	255							B2L1	5	121.24	100.38	4	255
BKG	6	176.56	14.24	3	58							BKG	6	121.24	11.5	3	44
			6.13												88.88
B2L2	7	249.18	17.95	3	255							B2L2	7	200.55	38.66	3	255
BKG	8	249.18	13.63	3	71							BKG	8	200.55	11.07	3	60
			4.32												27.59
B3L1	9	153.55	14.1	3	85							B3L1	9	247.71	49.48	3	255
BKG	10	153.55	14.09	3	99							BKG	10	247.71	10.29	3	56
			0.01												39.19
B3L2	11	144.58	16.73	3	69							B3L2	11	177.54	27.1	3	220
BKG	12	144.58	16.72	3	65							BKG	12	177.54	9.39	3	61
			0.01												17.71
B4L1	13	184.88	40.17	3	255							B4L1	13	129.73	42.23	3	255
BKG	14	184.88	13.53	3	68							BKG	14	129.73	12.95	3	76
			26.64												29.28
B4L2	15	208.38	27.38	3	255							B4L2	15	170.03	28	3	255
BKG	16	208.38	14.22	3	76							BKG	16	170.03	13.22	3	89
			13.16												14.78
B5L1	17	204.96	13.96	3	70							B5L1	18	133.65	70.03	5	255
BKG	18	204.96	13.08	3	56							BKG	19	133.65	11.95	3	53
			0.88												58.08
B5L2	19	143.6	12.04	3	69							B5L2	20	143.44	76	3	255
BKG	20	143.6	11.47	3	59							BKG	21	143.44	11.82	3	51
			0.57			SQRT(10)	STDEV	SEM							64.18			SQRT(10)	STDEV	SEM
				6.123		3.16228	8.23635	2.60456								42.468		3.16228	22.7424	7.19178
				4.0551			5.45472	1.72493								25.7125			13.7695	4.3543

## Sheet: Sheet4
18
	NI	1D	5D
	128.866	46.202	0.748	0.580448
	131.694	108.291	3.868	2.93711
18-30
	100.35	118.684	4.692	4.67564
	110.151	133.373	99.445	90.2806
18-30-18
	150.995	92.868	6.123	4.0551
	165.165	106.802	42.468	25.7125
