# Supplementary material for: PI3K Signaling and Stat92E Converge to Modulate Glial Responsiveness to Axonal Injury
Source: PLoS Biol. 2014 Nov 4;12(11):e1001985. doi: 10.1371/journal.pbio.1001985 (PMC4219656; doi:10.1371/journal.pbio.1001985)
Supplement: Data S10 — Excel spreadsheet containing the raw numerical data and statistical analyses for Figure 3H. (XLSX) [file pbio.1001985.s019.xlsx]

## Sheet: Raw Data
	Ct	Avg Ct	dCt	2-dCt	avg calibrator dCt	ddCt	2^-ddCt										mean			stdev	sqrt	sem
repogal4/+ A1	30.728	30.691	5.971	0.0159423	5.61933	0.351667	0.783678					1.0156					1.0156			0.211476	1.73205	0.122095
repogal4/+ A2	30.752	30.691															0.362921			0.0689058	1.73205	0.0397828
repogal4/+ A3	30.593	30.691															1.04833			0.50531	1.73205	0.291741
repogal4/+ B1	29.485	29.414	5.528	0.0216724	5.61933	-0.0913333	1.06535										0.592582			0.140807	1.73205	0.0812948
repogal4/+ B2	29.37	29.414															0.379929			0.221551	1.73205	0.127912
repogal4/+ B3	29.387	29.414
repogal4/+ C1	29.093	29.028	5.359	0.0243658	5.61933	-0.260333	1.19776
repogal4/+ C2	29.097	29.028
repogal4/+ C3	28.895	29.028
															p value
Drpr RNAi A1	omit	31.259	6.846	0.00869258	5.61933	1.22667	0.427304					0.362921			<.0001
Drpr RNAi A2	31.206	31.259
Drpr RNAi A3	31.312	31.259
Drpr RNAi B	31.889	31.865	7.404	0.00590437	5.61933	1.78467	0.290243
Drpr RNAi B	31.985	31.865
Drpr RNAi B	31.721	31.865
Drpr RNAi C	32.922	32.922	7.049	0.00755161	5.61933	1.42967	0.371217
Drpr RNAi C	32.921	32.922
Drpr RNAi C	omit	32.922
PI3K92E CAAX A	29.653	29.636	5.348	0.0245523	5.61933	-0.271333	1.20692					1.04833
PI3K92E CAAX A	omit	29.636
PI3K92E CAAX A	29.619	29.636
PI3K92E CAAX B	28.407	28.341	5.078	0.0296053	5.61933	-0.541333	1.45532
PI3K92E CAAX B	28.334	28.341
PI3K92E CAAX B	28.282	28.341
PI3K92E CAAX C	30.827	30.889	6.67	0.00982042	5.61933	1.05067	0.482745
PI3K92E CAAX C	30.851	30.889
PI3K92E CAAX C	30.987	30.889
PI3K92E RNAi A	31.664	31.733	6.279	0.0128775	5.61933	0.659667	0.633025					0.592582
PI3K92E RNAi A	31.535	31.733
PI3K92E RNAi A	32	31.733
PI3K92E RNAi B	31.079	31.038	6.116	0.0144179	5.61933	0.496667	0.708742
PI3K92E RNAi B	30.983	31.038
PI3K92E RNAi B	31.051	31.038
PI3K92E RNAi C	omit	31.612	6.817	0.00886908	5.61933	1.19767	0.43598
PI3K92E RNAi C	31.682	31.612
PI3K92E RNAi C	31.542	31.612
Stat RNAi A	31.188	30.73	7.991	0.00393069	5.61933	2.37167	0.193222					0.379929
Stat RNAi A	30	30.73
Stat RNAi A	31.001	30.73
Stat RNAi B	29.13	29.149	6.298	0.012709	5.61933	0.678667	0.624742
Stat RNAi B	29.168	29.149
Stat RNAi B	omit	29.149
Stat RNAi C	omit	31.264	7.255	0.00654677	5.61933	1.63567	0.321822
Stat RNAi C	31.254	31.264
Stat RNAi C	31.273	31.264

## Sheet: ANOVA stats
Number of families	1
Number of comparisons per family	4
Alpha	0.05
Dunnett's multiple comparisons test	Mean Diff.	95% CI of diff.	Significant?	Summary
repogal4/+ vs. Drpr RNAi	0.01328	0.0005851 to 0.02597	Yes	*
repogal4/+ vs. PI3K92E CAAX	-0.0006657	-0.01336 to 0.01203	No	ns
repogal4/+ vs. PI3K92E RNAi	0.008605	-0.004087 to 0.02130	No	ns
repogal4/+ vs. Stat RNAi	0.0137	0.001010 to 0.02639	Yes	*
Test details	Mean 1	Mean 2	Mean Diff.	SE of diff.	n1	n2	q	DF
repogal4/+ vs. Drpr RNAi	0.02066	0.007383	0.01328	0.004391	3	3	3.024	10
repogal4/+ vs. PI3K92E CAAX	0.02066	0.02133	-0.0006657	0.004391	3	3	0.1516	10
repogal4/+ vs. PI3K92E RNAi	0.02066	0.01206	0.008605	0.004391	3	3	1.96	10
repogal4/+ vs. Stat RNAi	0.02066	0.006958	0.0137	0.004391	3	3	3.121	10
