# Supplementary material for: PI3K Signaling and Stat92E Converge to Modulate Glial Responsiveness to Axonal Injury
Source: PLoS Biol. 2014 Nov 4;12(11):e1001985. doi: 10.1371/journal.pbio.1001985 (PMC4219656; doi:10.1371/journal.pbio.1001985)
Supplement: Data S11 — Excel spreadsheet containing the raw numerical data and statistical analyses for Figure S7. (XLS) [file pbio.1001985.s020.xls]

## Sheet: Sheet1
B1L1	1	223.395	137.982	3	255
BKG	2	223.395	17.325	1	60
			120.657
B1L2	3	199.734	144.342	1	255
BKG	4	199.734	19.801	1	51
			124.541
B2L1	5	189.29	194.243	23	255
BKG	6	189.29	24.401	3	73
			169.842
B2L2	7	212.299	215.125	35	255
BKG	8	212.299	23.8	2	63
			191.325
B3L1	9	184.069	181.77	15	255
BKG	10	184.069	21.858	1	105
			159.912
B3L2	11	172.483	163.388	1	255
BKG	12	172.483	18.582	1	66
			144.806
B4L1	13	176.399	127.678	6	255
BKG	14	176.399	14.305	1	46
			113.373
B4L2	15	165.303	137.53	12	255
BKG	16	165.303	19.874	1	78
			117.656
B5L1	17	147.353	197.237	9	255
BKG	18	147.353	17.499	0	73
			179.738
B5L2	19	149.8	183.663	3	255
BKG	20	149.8	18.682	1	103
			164.981
B1L1	19	163.671	141.293	5	255
BKG	20	163.671	18.437	3	73
			122.856
B1L2	1	122.06	174.023	6	255
BKG	2	122.06	17.75	4	117
			156.273
B2L1	3	134.788	181.297	9	255
BKG	4	134.788	19.952	4	84
			161.345
B2L2	5	194.675	139.707	5	255
BKG	6	194.675	18.713	3	75
			120.994
B3L1	7	143.436	186.742	9	255
BKG	8	143.436	20.928	3	96
			165.814
B3L2	9	133.319	196.383	36	255
BKG	10	133.319	18.993	4	90
			177.39
B4L1	11	175.746	149.917	9	255
BKG	12	175.746	17.068	3	70
			132.849
B4L2	13	205.445	154.197	4	255
BKG	14	205.445	17.461	3	62							%
			136.736								143.126	4.94726
B5L1	15	188.311	138.041	5	255						7.0808
BKG	16	188.311	19.354	4	76
			118.687
B5L2	17	236.939	101.056	4	255
BKG	18	236.939	18.32	3	62		average	STDEV	SQRT	sem
			82.736				143.126	28.1057	4.47214	6.28463	4.39				100	4.95
								19.6371							100	1.59
							0.698687	4.94726							100	2.49
							0.698687								100	2.7
85egfp/+;repogal4/+ Day5
B1L1	1	105.089	38.2	2	255		13.4537
BKG	2	105.089	18.953	1	70
			19.247
B1L2	3	147.516	45.018	2	255		14.4581
BKG	4	147.516	24.334	1	65
			20.684
B2L1	5	190.596	37.372	1	255		11.6677
BKG	6	190.596	20.68	1	73
			16.692
B2L2	7	147.842	32.946	4	255		6.80476
BKG	8	147.842	23.211	2	71
			9.735
B3L1	9	170.851	34.798	1	255		8.22373
BKG	10	170.851	23.033	1	74
			11.765
B3L2	11	199.408	22.584	1	255		3.50199
BKG	12	199.408	17.574	1	71
			5.01
B4L1	13	222.579	27.509	2	255		5.05657
BKG	14	222.579	20.275	1	67
			7.234
B4L2	15	174.93	23.181	1	243		2.90924
BKG	16	174.93	19.019	1	58
			4.162
B5L1	17	187.659	27.581	1	240		3.99828
BKG	18	187.659	21.861	1	60
			5.72
B5L2	19	273.492	25.659	1	255		2.80928
BKG	20	273.492	21.64	2	69
			4.019
B1L1	1	223.722	16.619	3	79		0.09087
BKG	2	223.722	16.489	2	67
			0.13
B1L2	3	171.993	24.846	3	88		-0.017475
BKG	4	171.993	24.871	4	84
			-0.025
B2L1	5	142.947	29.373	4	255		6.46295
BKG	6	142.947	20.127	4	62
			9.246
B2L2	7	159.918	25.147	4	214		5.0342
BKG	8	139.357	17.945	3	79
			7.202
B3L1	9	232.86	24.398	4	161		0.623508
BKG	10	232.86	23.506	2	74
			0.892
B3L2	11	193.207	19.279	3	117		0.488601
BKG	12	193.207	18.58	3	75
			0.699
B4L1	13	229.923	27.129	4	190		4.53232		MEAN
BKG	14	229.923	20.645	3	117				4.94948	stdev	N		SEM
			6.484							4.24973	20		0.950269
B4L2	15	194.349	25.469	4	212		5.18239
BKG	16	194.349	18.055	3	75
			7.414
B5L1	17	162.365	19.634	3	211		2.48005							DATA FOR T-TEST
BKG	18	162.365	16.086	3	56
			3.548											MEAN	SEM	N
B5L2	19	255.868	18.082	4	131		1.22884							4.94948	0.950269	20
BKG	20	255.868	16.324	4	56		AVERAGE	STDEV	SQRT	sem
			1.758				7.0808	6.07973	4.47214	1.35947	0.698687	0.949844
								4.24783
								0.698687

## Sheet: Sheet2
Hop RNAi 40037
B1L1	1	204.956	94.516	1	255
BKG	2	204.956	16.002	0	117
			78.514
B1L2	3	164.976	117.701	2	255
BKG	4	164.976	22.03	0	68
			95.671
B2L1	5	189.127	170.608	10	255
BKG	6	189.127	19.346	1	101
			151.262
B2L2	7	152.085	128.317	0	255
BKG	8	152.085	13.971	0	55
			114.346
B3L1	9	166.445	144.643	1	255
BKG	10	166.445	16.356	0	68
			128.287
B3L2	11	183.579	146.074	1	255
BKG	12	183.579	17.577	1	61
			128.497
B4L1	13	185.537	35.874	1	158
BKG	14	185.537	8.052	0	71
			27.822
B4L2	15	173.951	60.667	1	186
BKG	16	173.951	9.25	0	35
			51.417
B5L1	17	208.383	84.252	1	255
BKG	18	208.383	10.425	0	54
			73.827
B5L2	19	181.784	82.268	1	236
BKG	20	181.784	9.994	1	37		AVERAGE	STDEV	SQRT	SEM
			72.274				92.1917	38.5	3.16228	12.1748	1.0847	13.2059
							1.0847	41.7608			1.08
hop 40037 5dpmpa
B1L1	1	159.102	20.492	1	127
BKG	2	159.102	20.81	1	83
			-0.318
B1L2	3	184.884	22.363	1	87
BKG	4	184.884	18.241	1	73
			4.122
B2L1	5	193.859	17.38	1	93
BKG	6	193.859	13.061	0	50
			4.319
B2L2	7	42777	21.941	0	255
BKG	8	162.365	16.432	1	62
			5.509
B3L1	9	166.445	17.199	1	98
BKG	10	166.445	14.897	1	47
			2.302
B3L2	11	225.517	18.818	1	50							%
BKG	12	225.517	18.835	0	58						92.1917	1.58659
			-0.017								1.4627
B4L1	13	221.274	13.294	1	51
BKG	14	221.274	15.249	1	54
			-1.955
B4L2	15	201.203	13.213	1	48
BKG	16	201.203	13.585	1	52
			-0.372
B5L1	17	225.517	13.33	0	66									MEAN	SEM	N
BKG	18	225.517	12.878	0	54									1.58658	0.840478	20
			0.452
B5L2	19	219.805	13.918	1	57		AVERAGE	STDEV	SQRT	SEM
BKG	20	219.805	13.333	0	59		1.4627	2.46095	3.16228	0.77822	1.08	0.840478
			0.585					2.66938

## Sheet: Sheet3
Hop 102830 rnai
B1L1	1	145.884	145.111	0	255
BKG	2	145.884	27.119	1	65
			117.992
B1L2	3	61.193	134.275	23	255
BKG	4	61.193	16.512	1	47
			117.763
B2L1	5	195.002	197.868	11	255
BKG	6	195.002	18.264	1	56
			179.604
B2L2	7	128.424	212.493	16	255
BKG	8	128.424	18.55	1	61
			193.943
B3L1	9	124.344	104.732	6	255
BKG	10	124.344	15.807	2	58
			88.925
B3L2	11	155.838	117.384	4	255
BKG	12	155.838	16.135	1	50
			101.249
B4L1	13	103.294	96.145	3	255
BKG	14	103.294	12.507	1	43
			83.638
B4L2	15	210.83	68.033	2	255
BKG	16	210.83	11.962	0	69
			56.071
B5L1	17	186.516	169.103	1	255
BKG	18	186.516	15.577	0	59
			153.526
B5L2	19	167.914	162.004	4	255
BKG	20	167.914	14.67	0	95		AVERAGE	STDEV	SQRT	sem
			147.334				124.004	44.0535	3.16228	13.9309	0.806422	11.2342
							0.806422	35.5257
B1L1	1	278.551	16.728	0	100
BKG	2	278.551	13.458	0	48
			3.27
B1L2	3	225.68	17.315	1	149
BKG	4	225.68	14.725	0	49
			2.59
B2L1	5	278.224	15.676	1	94
BKG	6	278.224	14.835	1	88
			0.841
B2L2	7	237.755	10.405	0	40
BKG	8	237.755	10.747	1	42
			-0.342
B3L1	9	166.119	18.986	1	114									%
BKG	10	166.119	15.871	1	54								124.004	2.48612
			3.115										3.0829
B3L2	11	274.145	21.68	0	128
BKG	12	274.145	16.094	0	68
			5.586
B4L1	13	255.052	20.525	0	125
BKG	14	255.052	14.443	0	59
			6.082
B4L2	15	158.612	18.005	1	121
BKG	16	158.612	13.798	0	75									MEAN	SEM	N
			4.207											2.48612	0.49636	10
B5L1	17	246.241	20.584	1	255
BKG	18	246.241	17.811	1	89
			2.773
B5L2	19	221.763	18.71	1	193
BKG	20	221.763	16.003	1	62		AVERAGE	STDEV	SQRT	SEM
			2.707				3.0829	1.93781	3.16228	0.61279	0.81	0.49636
								1.5627

## Sheet: Sheet4
DOMELESS DOM NEG
B1L1	1	203.161	113.844	3	255
BKG	2	203.161	15.847	4	68
			97.997
B1L2	3	132.34	103.856	5	255
BKG	4	132.34	13.525	4	59
			90.331
B2L1	5	225.843	130.861	5	255
BKG	6	225.843	16.263	4	78
			114.598
B2L2	7	145.395	110.117	6	255
BKG	8	145.395	14.024	3	47
			96.093
B3L1	9	186.353	129.758	6	255
BKG	10	186.353	17.281	4	125
			112.477
B3L2	11	159.265	106.207	5	255
BKG	12	159.265	17.856	4	71
			88.351
B4L1	13	176.073	60.936	4	255
BKG	14	176.073	15.211	4	56
			45.725
B4L2	15	190.922	84.418	4	255
BKG	16	190.922	14.939	4	127
			69.479
B5L1	17	166.608	85.207	5	255
BKG	18	166.608	12.108	4	55
			73.099
B5L2	19	156.165	85.17	4	255
BKG	20	156.165	13.792	3	54		average	stdev	sqrt	sem
			71.378				85.9528	21.2503	3.16228	6.71995	1.16343	7.81818
							1.16343	24.7233
Domeless dom neg 5dpmpa
B1L1	1	178.847	12.655	3	50
BKG	2	178.847	13.484	3	43
			-0.829
B1L2	3	163.671	13.605	4	71
BKG	4	163.671	14.475	4	45
			-0.87
B2L1	5	218.337	19.191	4	119
BKG	6	218.337	17.979	4	60
			1.212
B2L2	7	223.558	17.12	4	72
BKG	8	223.558	13.327	3	50
			3.793
B3L1	9	228.128	22.474	3	152
BKG	10	228.128	15.308	4	57
			7.166
B3L2	11	141.478	20.046	3	153
BKG	12	141.478	13.311	4	82							%
			6.735								85.9528	2.69695
B4L1	13	126.629	12.994	4	61						2.3181
BKG	14	142.784	12.327	4	61
			0.667
B4L2	15	139.357	12.747	3	46
BKG	16	120.917	12.992	3	58
			-0.245											MEAN	SEM	N
B5L1	17	175.42	16.847	4	74									2.3181	1.07984	10
BKG	18	175.42	15.019	3	45
			1.828
B5L2	19	248.036	18.826	3	120
BKG	20	248.036	15.102	4	86		average	stdev	sqrt	sem
			3.724				2.3181	2.94374	3.16228	0.930893	1.16	1.07984
								3.42483

## Sheet: Sheet5
					100
					100
					100
					100
