# Supplementary material for: PI3K Signaling and Stat92E Converge to Modulate Glial Responsiveness to Axonal Injury
Source: PLoS Biol. 2014 Nov 4;12(11):e1001985. doi: 10.1371/journal.pbio.1001985 (PMC4219656; doi:10.1371/journal.pbio.1001985)
Supplement: Data S12 — Excel spreadsheet containing the raw numerical data and statistical analyses for Figure 6A and 6B. (XLSX) [file pbio.1001985.s021.xlsx]

## Sheet: Sheet1
	GAL80TS,85EGFP/+;REPOGAL4/+ NI
B1LI	1	171.177	163.3	16	255
BKG	2	171.177	17.766	0	80
			145.534
B1L2	3	138.541	153.73	16	255
BKG	4	138.541	18.72	1	52
			135.01
B2LI	5	156.98	153.049	5	255
BKG	6	156.98	17.396	2	46
			135.653
B2L2	7	163.181	202.891	23	255
BKG	8	163.181	17.786	2	66
			185.105
B3LI	9	193.696	172.479	8	255
BKG	10	212.788	22.35	5	60
			150.129
B3L2	11	199.897	168.933	16	255
BKG	12	199.897	23.238	5	64
			145.695
B4LI	13	203.324	176.384	9	255
BKG	14	203.324	15.362	1	45
			161.022
B4L2	15	181.458	163.392	20	255
BKG	16	181.458	17.799	2	73
			145.593
B5LI	17	188.801	167.392	24	255
BKG	18	188.801	15.012	1	40
			152.38
B5L2	19	120.917	169.826	20	255		AVERAGE	STDEV	SQRT	SEM	SEM CONVERTED TO PERCENT				0.6648
BKG	20	120.917	21.735	2	63		150.421	14.3366	3.16228	4.53362	3.01395
			148.091					9.53095
GAL80TS,85EGFP/+;REPOGAL4/+ 5DPMPA
B1LI	1	210.178	15.849	0	89
BKG	2	210.178	12.609	1	39
			3.24
B1L2	3	179.989	15.243	0	113
BKG	4	179.989	10.349	0	34
			4.894
B2LI	5	154.37	15.119	1	178
BKG	6	154.37	9.942	1	41				8.0936	150.421	0.0538062
			5.177						5.38% REMAINING
B2L2	7	186.516	15.435	0	79
BKG	8	186.516	11.962	0	46
			3.473
B3LI	9	255.052	20.087	2	178
BKG	10	255.052	12.627	0	40
			7.46
B3L2	11	225.843	22.056	1	248					100	5.38
BKG	12	225.843	10.917	0	42					100	56.78
			11.139							100	6.48
B4LI	13	136.909	33.887	4	255					100	42.32
BKG	14	136.909	17.987	2	49
			15.9
B4L2	15	215.726	17.349	0	184
BKG	16	215.726	14.039	1	43
			3.31
B5LI	17	167.424	25.963	1	255														average	sem	n	average	sem	n
BKG	18	167.424	9.794	0	38													control	100	3.01	10	5.38	1.06	10
			16.169										0.6648					stat	100	8.23	10	56.78	4.07	10
B5L2	19	104.273	19.809	0	125		AVERAGE	STDEV	SQRT	SEM								stat drpr	100	8.1	8	6.48	1.19	10
BKG	20	104.273	9.635	0	33		8.0936	5.01874	3.16228	1.58707			5.38063	1.05508
			10.174					3.33646
										3.33646							One way ANOVA p<.0001

## Sheet: Sheet2
GAL80TS,85EGFP/STAT RNAI;REPOGAL4/+ NI
B1LI		1	143.6	168.642	8	255
BKG		2	143.6	12.626	1	34
				156.016
B1L2		3	194.186	151.108	1	255
BKG		4	194.186	10.638	0	48
				140.47
B2LI		5	153.39	163.934	9	255
BKG		6	153.39	13.386	1	42
				150.548
B2L2		7	194.186	156.677	5	255
BKG		8	194.186	14.18	0	57
				142.497
B3LI		9	206.098	87.734	1	255
BKG		10	206.098	9.251	0	33
				78.483
B3L2		11	151.595	101.274	4	255
BKG		12	151.595	10.272	0	32
				91.002
B4LI		13	202.671	199.571	19	255
BKG		14	202.671	16.918	1	54
				182.653
B4L2		15	147.353	170.287	18	255
BKG		16	147.353	15.539	1	50
				154.748
B5LI		17	182.6	117.881	4	255
BKG		18	182.6	12.437	1	47
				105.444
B5L2		19	195.328	111.642	6	255		AVERAGE	STDEV	SQRT	SEM			0.768288
BKG		20	195.328	11.908	1	38		130.16	34.0641	3.16228	10.772
				99.734					26.171		8.27601
GAL80TS,85EGFP/STAT RNAI;REPOGAL4/+ 5DPMPA
B1LI		1	99.867	97.391	10	255
BKG		2	99.867	14.565	1	37
				82.826
B1L2		3	109.005	66.798	6	255
BKG		4	109.005	15.66	1	64
				51.138
B2LI		5	137.399	102.058	5	255					130.16	73.9007
BKG		6	137.399	15.628	2	48					0.56777	56.78% REMAINING
				86.43
B2L2		7	153.064	79.262	5	255
BKG		8	153.064	13.949	1	56
				65.313
B3LI		9	98.072	93.18	9	255
BKG		10	98.072	17.12	1	58
				76.06
B3L2		11	83.549	78.223	6	255
BKG		12	65.436	15.571	2	46
				62.652
B4LI		13	112.106	119.061	7	255
BKG		14	112.106	16.178	1	54
				102.883
B4L2		15	91.218	61.891	2	255
BKG		16	91.218	12.106	1	35
				49.785
B5LI		17	132.83	97.308	1	255
BKG		18	132.83	11.916	0	36
				85.392
B5L2		19	103.294	87.951	5	255		AVERAGE	STDEV	SQRT	SEM
BKG		20	103.294	11.423	1	39		73.9007	16.7339	3.16228	5.29174
				76.528				56.777	12.8565		4.06558
														0.768288

## Sheet: Sheet3
GAL80TS,85EGFP/STAT RNAI;REPOGAL4/UAS-DRPR NI
B1LI		1	187.495	98.119	2	255
BKG		2	187.495	13.52	0	44
				84.599
B1L2		3	164.976	118.288	9	255
BKG		4	164.976	14.478	0	46
				103.81
B2LI		5	132.177	124.802	12	255
BKG		6	132.177	12.719	1	43
				112.083
B2L2		7	96.44	162.794	15	255
BKG		8	96.44	16.384	2	60
				146.41
B3LI		9	176.236	125.827	9	255
BKG		10	176.236	14.783	1	47
				111.044
B3L2		11	133.646	149.048	16	255
BKG		12	133.646	16.407	2	43
				132.641
B4LI		13	168.73	84.208	7	255
BKG		14	168.73	10.136	0	44
				74.072				AVERAGE	STDEV	SQRT	SEM
B4L2		15	118.306	99.872	14	255		106.685	24.4329	2.82843	8.63832		0.93734
BKG		16	118.306	11.052	0	31			22.9019		8.09704
				88.82
GAL80TS,85EGFP/STAT RNAI;REPOGAL4/UAS-DRPR 5DPMPA
B1LI		1	126.629	25.532	5	188
BKG		2	126.629	20.224	4	67
				5.308
B1L2		3	139.52	22.883	2	140
BKG		4	139.52	14.784	1	44
				8.099
B2LI		5	181.294	26.417	1	255
BKG		6	181.294	10.352	0	30
				16.065
B2L2		7	98.235	21.5	1	255				6.9142	106.685
BKG		8	98.235	10.89	0	38				0.0648095	6.48% REMAINING
				10.61
B3LI		9	217.358	12.805	0	134
BKG		10	217.358	8.942	0	30
				3.863
B3L2		11	243.303	11.897	0	118
BKG		12	243.303	9.334	0	38
				2.563
B4LI		13	116.348	16.109	0	255
BKG		14	116.348	8.014	0	31
				8.095
B4L2		15	125.323	12.66	0	128
BKG		16	125.323	7.147	0	26
				5.513
B5LI		17	167.424	14.907	0	186
BKG		18	167.424	10.314	0	38
				4.593
B5L2		19	129.566	15.014	0	156		AVERAGE	STDEV	SQRT	SEM			0.93734
BKG		20	129.566	10.581	0	36		6.9142	4.00728	3.16228	1.26721
				4.433				6.48096	3.75618		1.18781

## Sheet: Sheet4
GAL80TS,85EGFP/STAT RNAI;REPOGAL4/UAS-MCHERRY NI
1	178.93	48.35	6	188
2	178.93	6.259	3	63
		42.091
3	186.258	49.634	7	159
4	186.258	7.761	3	97
		41.873
5	234.808	34.984	4	255
6	234.808	7.136	3	83
		27.848
7	224.579	23.47	4	119
8	224.579	6.78	3	51
		16.69
9	131.614	36.178	6	104
10	131.614	6.287	3	19
		29.891
11	123.798	42.589	3	216
12	123.798	8.093	3	36
		34.496
13	107.676	28.112	5	131
14	107.676	4.764	2	13
		23.348
15	148.518	24.686	5	120
16	148.518	7.307	3	25
		17.379
17	182.13	28.295	4	167		average	stdev	sqrt	sem
18	182.13	5.473	2	30		28.4931	9.51183	3	3.17061	4.70938
		22.822					14.1281
GAL80TS,85EGFP/STAT RNAI;REPOGAL4/UAS-MCHERRY 5DPMPA
1	208.396	62.346	5	194
2	208.396	4.116	1	15
		58.23
3	151.755	68.821	4	217
4	151.755	5.992	3	28
		62.829
5	136.64	96.067	6	255
6	136.64	6.164	3	41						average
		89.903								67.3254	100
7	108.702	77.747	7	255							1.48532
8	108.702	6.358	3	30						42.3215
		71.389									42.3215		0.423215	remaining
9	176.282	90.657	4	255
10	176.282	9.01	3	43
		81.647
11	125.838	70.641	7	218
12	125.838	5.99	3	70
		64.651
13	273.433	80.935	6	255
14	273.433	7.216	3	40
		73.719
15	265.036	84.116	10	255
16	265.036	9.188	5	31
		74.928
17	154.967	48.474	3	201
18	154.967	4.852	1	32
		43.622
19	132.689	58.292	7	184		average	stdev	sqrt	sem
20	132.689	5.956	2	29		67.3254	13.8511	3.16228	4.3801	6.50587
		52.336					20.5734
