# Supplementary material for: PI3K Signaling and Stat92E Converge to Modulate Glial Responsiveness to Axonal Injury
Source: PLoS Biol. 2014 Nov 4;12(11):e1001985. doi: 10.1371/journal.pbio.1001985 (PMC4219656; doi:10.1371/journal.pbio.1001985)
Supplement: Data S13 — Excel spreadsheet containing the raw numerical data and statistical analyses for Figure 6E and 6F. (XLSX) [file pbio.1001985.s022.xlsx]

## Sheet: Sheet1
																		Gel 3 Rachel				Gel 4 Rachel
		Gel 1 Johnna								Gel 2 Johnna							1	7152.18	20.219	0.554158	1	12422.5	30.622	1.26427
																	2	13997	39.569	2.17927	2	13579.9	33.475	1.83606
		1	3073.81	16.459	0.532636					1	2369.33	14.026	0.561872				3	13574.3	38.374	1.83292	3	14411.3	35.524	1.43781
		2	8850.42	47.39	1.71977					2	5321.52	31.503	1.14619				4	650.284	1.838	0.0752631	4	153.95	0.379	0.0115408
		3	6524.42	34.935	1.74326					3	9045.17	53.546	2.11862					Gel 3 loading control				Gel 4 loading control
		4	227.021	1.216	0.0565502					4	156.192	0.925	0.0415208				1	10297.2	36.486		1	9090.78	24.221
																	2	5124.18	18.157		2	6842.83	18.232
																	3	5908.47	20.936		3	9273.2	24.707
		Gel 1 loading control								Gel 2 loading control							4	6892.25	24.421		4	12325.8	32.84
		1	8565.76	30.901						1	7097.45	24.963
		2	7638.47	27.556						2	7814.45	27.485						pi3kcaax	pi3kcaax
		3	5555.1	20.04						3	7185.74	25.274				control	pi3kcaax	stat rnai	drpr rnai	average	1	2.36232	2.4486	0.0634668
		4	5960.57	21.503						4	6333.86	22.278			average	0.728235	1.72032	1.78315	0.0462187	sem	0.245507	0.294957	0.192518	0.0184868
															stdev	0.357574	0.429596	0.280397	0.0269255
															sqrt	2	2	2	2
															sem	0.178787	0.214798	0.140198	0.0134627
		Gel 3 Rachel								Gel 4 Rachel
		1	7152.18	20.219	0.554158					1	12422.5	30.622	1.26427
		2	13997	39.569	2.17927					2	13579.9	33.475	1.83606							1		0.245507
		3	13574.3	38.374	1.83292					3	14411.3	35.524	1.43781							2.36232		0.294957
		4	650.284	1.838	0.0752631					4	153.95	0.379	0.0115408							2.4486		0.192518
																				0.063467		0.018487
		1	10297.2	36.486						1	9090.78	24.221
		2	5124.18	18.157						2	6842.83	18.232
		3	5908.47	20.936						3	9273.2	24.707
		4	6892.25	24.421						4	12325.8	32.84

## Sheet: Sheet2
		1	2369.33	14.026	1
		2	5321.52	31.503	2.24604
		3	9045.17	53.546
		4	156.192	0.925
