# Supplementary material for: PI3K Signaling and Stat92E Converge to Modulate Glial Responsiveness to Axonal Injury
Source: PLoS Biol. 2014 Nov 4;12(11):e1001985. doi: 10.1371/journal.pbio.1001985 (PMC4219656; doi:10.1371/journal.pbio.1001985)
Supplement: Data S14 — Excel spreadsheet containing the raw numerical data and statistical analyses for Figure 6C and 6D. (XLSX) [file pbio.1001985.s023.xlsx]

## Sheet: control
control
1	196.634	10.627	0	202
2	196.634	7.75	0	32
		2.877											control			pi3kcaax
3	196.634	4.68	0	23								Average	SEM	N	Average	SEM	N
4	196.634	4.973	0	23							Repo-Gal4	2.7547	0.531719	10	2.04442	0.417	12
		-0.293									DrprRNAi	49.6177	4.567	6	38.7418	6.351	10
5	196.634	8.242	0	92							StatRNAi	23.0118	2.456	6	1.36117	0.549	6
6	196.634	5.498	0	25
		2.744
7	196.634	8.944	0	146
8	196.634	7.363	1	46
		1.581
9	196.634	11.123	0	119
10	196.634	7.518	1	30
		3.605
11	196.634	7.316	0	71
12	196.634	5.834	0	26
		1.482
13	196.634	11.902	1	151
14	196.634	9.539	1	35
		2.363
15	196.634	11.363	1	141
16	196.634	8.546	0	39
		2.817											control	pi3kcaax		% of control
17	196.634	11.917	0	248								repog4	2.7547	2.04442		74.2156		0.531719		0.416569
18	196.634	6.259	0	29								drprrnai	49.6177	38.7418		78.0807		0.456654		6.35073
		5.658				average	sqrt	stdev	sem			statrnai	23.0118	1.36117		5.91507		2.45597		0.548516
19	196.634	10.079	0	205		2.7547	3.16228	1.68144	0.531719
20	196.634	5.366	0	27
		4.713
drpr rnai
1	196.634	76.161	2	255
2	196.634	10.973	0	40
		65.188
3	196.634	61.311	1	243
4	196.634	10.556	0	35
		50.755
5	196.634	54.968	1	255
6	196.634	10.296	1	33
		44.672
7	196.634	51.328	1	255
8	196.634	10.161	1	39
		41.167
9	196.634	68.33	0	255
10	196.634	8.525	0	36
		59.805
11	196.634	42.931	1	255		average	sqrt	stdev	sem
12	196.634	6.812	0	31		49.6177	2.44949	11.1857	4.56654
		36.119
stat rnai
1	196.634	32.366	1	255
2	196.634	10.279	1	42
		22.087
3	196.634	22.041	1	183
4	196.634	7.805	0	39
		14.236
5	196.634	32.707	1	206
6	196.634	7.563	1	28
		25.144
7	196.634	43.576	1	255
8	196.634	11.731	0	39
		31.845
9	196.634	32.884	1	218
10	196.634	7.365	0	27
		25.519
11	196.634	25.758	1	152		average		sqrt		stdev	sem
12	196.634	6.518	0	34		23.0118		2.44949		6.01588	2.45597
		19.24

## Sheet: pi3kcaax
pi3kcaax
control
1	196.634	12.593	0	130
2	196.634	9.478	0	44
		3.115
3	196.634	9.776	1	42
4	196.634	8.517	1	31
		1.259
5	196.634	11.008	0	74
6	196.634	9.013	0	37
		1.995
7	196.634	7.988	1	28
8	196.634	8.345	0	31
		-0.357
9	196.634	11.321	1	66
10	196.634	9.163	0	43
		2.158
11	196.634	7.243	0	32
12	196.634	6.976	0	29
		0.267
13	196.634	11.344	0	87
14	196.634	9.451	0	36
		1.893
15	196.634	9.378	1	93
16	196.634	8.593	1	35
		0.785
17	196.634	9.139	1	77
18	196.634	7.232	0	30
		1.907
19	196.634	10.372	1	96
20	196.634	6.227	1	34
		4.145
21	196.634	11.787	0	101
22	196.634	7.475	0	28
		4.312				average	sqrt	stdev	sem
23	196.634	8.905	1	83		2.04442	3.4641	1.44304	0.416569
24	196.634	5.851	0	24
		3.054
1	196.634	66.133	1	255
2	196.634	8.964	1	45
		57.169
3	196.634	52.329	1	255
4	196.634	8.098	0	36
		44.231
5	196.634	85.586	1	255
6	196.634	12.244	1	44
		73.342
7	196.634	60.827	1	255
8	196.634	8.699	1	39
		52.128
9	196.634	20.848	0	109
10	196.634	6.793	1	38
		14.055
11	196.634	18.593	1	95
12	196.634	5.934	0	27
		12.659
13	196.634	47.938	1	255
14	196.634	5.577	0	27
		42.361
15	196.634	52.215	1	255
16	196.634	6.207	0	36
		46.008
17	196.634	32.638	1	218
18	196.634	7.116	1	29
		25.522
19	196.634	25.593	1	152		average	sqrt	stdev	sem
20	196.634	5.65	1	29		38.7418	3.16228	20.0828	6.35073
		19.943
stat rnai
1	196.634	9.69	0	58
2	196.634	7.911	0	31
		1.779
3	196.634	8.212	0	57
4	196.634	5.97	0	31
		2.242
5	196.634	7.167	0	29
6	196.634	7.414	0	31
		-0.247
7	196.634	6.793	0	34
8	196.634	6.933	0	33
		-0.14
9	196.634	12.08	1	108
10	196.634	8.92	1	34
		3.16					average	sqrt	stdev	sem
11	196.634	8.307	0	53			1.36117	2.44949	1.34358	0.548516
12	196.634	6.934	0	29
		1.373
